# Supplementary material for: Three-dimensional structured illumination microscopy with enhanced axial resolution
Source: Nat Biotechnol. 2023 Jan 26;41(9):1307–19. doi: 10.1038/s41587-022-01651-1 (PMC10497409; doi:10.1038/s41587-022-01651-1)
Supplement: Supplementary file 19 — Statistical source data for Supplementary Figs. 8–10 and 13 and Tables 1–4. [file 41587_2022_1651_MOESM19_ESM.xlsx]

## Sheet: SI Fig. 8b Before correction
Depth (µm)	FWHM (x)	FWHM (y)	FWHM (average)	Depth (µm)	Axial intensity	Axial intensity		Depth (µm)	Gaussian fit	Gaussian fit		PSF offset (x-value)	PSF offset (y-value)
-1	1781.91	1449.82	1615.87	-1	410.52	0.0301548		0.06	2195.13	0.161243		0.193	200
-0.98	1812.8	1422.47	1617.64	-0.98	259.96	0.0190954		0.0618182	2253.39	0.165523		0.193	1000
-0.96	1907.77	1531.95	1719.86	-0.96	212.56	0.0156136		0.0636364	2319.1	0.170349
-0.94	1835.97	1520.36	1678.17	-0.94	284.48	0.0208965		0.0654545	2392.95	0.175774		SW peak offset (x-value)	SW peak offset (y-value)
-0.92	1804.14	1482.35	1643.24	-0.92	482.88	0.03547		0.0672727	2475.65	0.181849		0.147	0
-0.9	1852.95	1540.6	1696.78	-0.9	692.4	0.0508603		0.0690909	2567.95	0.188629		0.147	1
-0.88	1857.68	1547.11	1702.4	-0.88	820.2	0.0602479		0.0709091	2670.57	0.196167
-0.86	1828.8	1530.46	1679.63	-0.86	842.88	0.0619138		0.0727273	2784.27	0.204519
-0.84	1833.9	1555.85	1694.87	-0.84	672.48	0.0493971		0.0745455	2909.78	0.213738
-0.82	1754.89	1474.15	1614.52	-0.82	428.04	0.0314417		0.0763636	3047.83	0.223879
-0.8	1772.17	1505.44	1638.8	-0.8	264.24	0.0194098		0.0781818	3199.1	0.23499
-0.78	1688.65	1396.47	1542.56	-0.78	293.56	0.0215635		0.08	3364.24	0.247121
-0.76	1723.71	1460.86	1592.28	-0.76	459.36	0.0337423		0.0818182	3543.84	0.260313
-0.74	1695.74	1448.06	1571.9	-0.74	906.96	0.0666208		0.0836364	3738.43	0.274607
-0.72	1687.16	1445.44	1566.3	-0.72	1153.32	0.0847172		0.0854545	3948.45	0.290034
-0.7	1655.18	1416.67	1535.92	-0.7	1350.92	0.099232		0.0872727	4174.22	0.306618
-0.68	1626.34	1399.54	1512.94	-0.68	1201	0.0882196		0.0890909	4415.98	0.324376
-0.66	1563.25	1323.3	1443.28	-0.66	876.6	0.0643907		0.0909091	4673.82	0.343316
-0.64	1553.96	1314.14	1434.05	-0.64	487.84	0.0358343		0.0927273	4947.68	0.363433
-0.62	1348.99	1108.96	1228.98	-0.62	313.64	0.0230385		0.0945455	5237.36	0.384711
-0.6	1300.87	1075.55	1188.21	-0.6	403.56	0.0296435		0.0963636	5542.47	0.407123
-0.58	1359.53	1111.93	1235.73	-0.58	692.68	0.0508809		0.0981818	5862.45	0.430627
-0.56	1380.12	1156.39	1268.25	-0.56	1061.8	0.0779946		0.1	6196.55	0.455168
-0.54	1377.51	1174.87	1276.19	-0.54	1502.4	0.110359		0.101818	6543.81	0.480676
-0.52	1352.02	1139.61	1245.82	-0.52	1559.84	0.114578		0.103636	6903.09	0.507067
-0.5	1302.28	1102.61	1202.45	-0.5	1281.92	0.0941636		0.105455	7273.02	0.53424
-0.48	1276.78	1071.34	1174.06	-0.48	725.72	0.0533078		0.107273	7652.04	0.562081
-0.46	1237.71	1004.43	1121.07	-0.46	381.28	0.028007		0.109091	8038.41	0.590462
-0.44	1140.11	937.137	1038.63	-0.44	391.12	0.0287298		0.110909	8430.18	0.619239
-0.42	1101.95	915.568	1008.76	-0.42	679.12	0.0498848		0.112727	8825.22	0.648257
-0.4	1073.8	875.484	974.641	-0.4	1257.96	0.0924036		0.114545	9221.26	0.677349
-0.38	1040.91	857.035	948.973	-0.38	1931.08	0.141848		0.116364	9615.88	0.706336
-0.36	1011.15	820.886	916.017	-0.36	2283.12	0.167707		0.118182	10006.5	0.735031
-0.34	981.021	794.757	887.889	-0.34	1956.84	0.14374		0.12	10390.6	0.763242
-0.32	948.553	757.782	853.168	-0.32	1342.96	0.0986473		0.121818	10765.3	0.790769
-0.3	919.343	708.769	814.056	-0.3	683.64	0.0502168		0.123636	11128.1	0.817412
-0.28	841.052	642.861	741.957	-0.28	546.52	0.0401447		0.125455	11476	0.842969
-0.26	762.957	581.201	672.079	-0.26	958.72	0.0704229		0.127273	11806.4	0.867242
-0.24	729.487	546.791	638.139	-0.24	1887.48	0.138645		0.129091	12116.7	0.890035
-0.22	690.386	519.31	604.848	-0.22	3296.28	0.242129		0.130909	12404.4	0.911163
-0.2	656.461	492.431	574.446	-0.2	4628.32	0.339974		0.132727	12666.9	0.930448
-0.18	628.782	466.235	547.508	-0.18	4662.6	0.342492		0.134545	12902.1	0.947726
-0.16	593.928	440.265	517.096	-0.16	3674.72	0.269927		0.136364	13108	0.962847
-0.14	555.109	407.248	481.179	-0.14	1928.24	0.141639		0.138182	13282.6	0.975678
-0.12	493.591	361.013	427.302	-0.12	1054.6	0.0774657		0.14	13424.6	0.986104
-0.1	427.908	315.74	371.824	-0.1	1361.2	0.0999871		0.141818	13532.5	0.994034
-0.08	396.423	296.446	346.434	-0.08	2898.28	0.212893		0.143636	13605.5	0.999393
-0.06	386.573	295.481	341.027	-0.06	5142.72	0.377759		0.145455	13642.8	1.00213
-0.04	355.443	277.692	316.567	-0.04	8048.76	0.591222		0.147273	13644.2	1.00223
-0.02	340.612	270.649	305.631	-0.02	9569.72	0.702945		0.149091	13609.5	0.999688
0	336.675	271.508	304.091	0	8070.36	0.592809		0.150909	13539.2	0.994522
0.02	322.805	264.763	293.784	0.02	4998.76	0.367184		0.152727	13433.8	0.986781
0.04	313.393	261.264	287.329	0.04	2677.88	0.196704		0.154545	13294.3	0.976537
0.06	291.895	252.608	272.252	0.06	1817.16	0.13348		0.156364	13122.1	0.963882
0.08	274.992	245.618	260.305	0.08	3493.92	0.256646		0.158182	12918.5	0.948927
0.1	270.362	247.167	258.765	0.1	6674.32	0.490263		0.16	12685.4	0.931804
0.12	269.052	248.635	258.843	0.12	9860.96	0.724338		0.161818	12424.8	0.912663
0.14	256.141	240.796	248.468	0.14	13613.8	1		0.163636	12138.9	0.891667
0.16	262.351	247.988	255.169	0.16	12678.2	0.931278		0.165455	11830.2	0.868991
0.18	260.643	248.403	254.523	0.18	8968.84	0.658807		0.167273	11501.2	0.844822
0.2	259.323	248.153	253.738	0.2	4904.12	0.360233		0.169091	11154.5	0.819353
0.22	256.119	249.895	253.007	0.22	2391.68	0.175681		0.170909	10792.8	0.792784
0.24	242.677	248.245	245.461	0.24	2335.72	0.171571		0.172727	10418.8	0.765316
0.26	250.347	262.352	256.35	0.26	4390.84	0.32253		0.174545	10035.4	0.737149
0.28	252.82	267.524	260.172	0.28	6854.76	0.503517		0.176364	9645.12	0.708483
0.3	254.508	275.61	265.059	0.3	10575.2	0.776802		0.178182	9250.7	0.679511
0.32	255.882	281.891	268.887	0.32	11394.6	0.836991		0.18	8854.68	0.650421
0.34	247.345	277.646	262.496	0.34	10106.7	0.74239		0.181818	8459.48	0.621392
0.36	258.159	294.819	276.489	0.36	6109.92	0.448805		0.183636	8067.4	0.592591
0.38	259.949	300.138	280.044	0.38	3101.32	0.227808		0.185455	7680.56	0.564176
0.4	268.941	336.387	302.664	0.4	1577.12	0.115847		0.187273	7300.92	0.53629
0.42	286.775	373.175	329.975	0.42	2505.16	0.184017		0.189091	6930.26	0.509063
0.44	299.578	398.668	349.123	0.44	4200.08	0.308517		0.190909	6570.15	0.482611
0.46	303.652	411.588	357.62	0.46	7149.32	0.525154		0.192727	6221.95	0.457034
0.48	333.664	457.291	395.477	0.48	8103.24	0.595224		0.194545	5886.83	0.432418
0.5	340.858	473.705	407.281	0.5	7766.96	0.570523		0.196364	5565.77	0.408834
0.52	360.393	502.643	431.518	0.52	5018.36	0.368624		0.198182	5259.54	0.38634
0.54	387.334	538.317	462.825	0.54	2542.6	0.186767		0.2	4968.69	0.364976
0.56	424.678	595.102	509.89	0.56	1012	0.0743366		0.201818	4693.65	0.344772
0.58	500.682	675.25	587.966	0.58	1066.36	0.0783296		0.203636	4434.61	0.325745
0.6	546.058	724.091	635.075	0.6	1625.2	0.119379		0.205455	4191.66	0.307899
0.62	583.222	759.339	671.281	0.62	2710.56	0.199104		0.207273	3964.7	0.291227
0.64	607.144	789.85	698.497	0.64	3373.16	0.247776		0.209091	3753.52	0.275715
0.66	639.427	827.871	733.649	0.66	3374.04	0.24784		0.210909	3557.8	0.261339
0.68	668.282	857.731	763.007	0.68	2527.52	0.185659		0.212727	3377.1	0.248065
0.7	696.974	887.575	792.275	0.7	1367.4	0.100442		0.214545	3210.9	0.235857
0.72	725.571	921.996	823.784	0.72	588.88	0.0432562		0.216364	3058.62	0.224671
0.74	803.273	980.54	891.906	0.74	376.16	0.0276309		0.218182	2919.62	0.214461
0.76	884.723	1077.64	981.183	0.76	496.08	0.0364396		0.22	2793.19	0.205174
0.78	915.644	1108.67	1012.16	0.78	831.84	0.0611029		0.221818	2678.64	0.19676
0.8	953.82	1146.66	1050.24	0.8	1176.56	0.0864243		0.223636	2575.22	0.189163
0.82	990.536	1186.53	1088.53	0.82	1396.16	0.102555		0.225455	2482.18	0.182329
0.84	1016.33	1213.52	1114.92	0.84	1330.72	0.0977482		0.227273	2398.79	0.176203
0.86	1044.8	1236.45	1140.63	0.86	962.88	0.0707284		0.229091	2324.3	0.170732
0.88	1065.47	1262.52	1164	0.88	554.36	0.0407206		0.230909	2258.01	0.165862
0.9	1107.57	1297.76	1202.67	0.9	291.32	0.0213989		0.232727	2199.22	0.161544
0.92	1208.18	1407.78	1307.98	0.92	266.6	0.0195831		0.234545	2147.26	0.157727
0.94	1265.98	1467.61	1366.79	0.94	423.72	0.0311244		0.236364	2101.5	0.154366
0.96	1292.64	1488.64	1390.64	0.96	644	0.0473051		0.238182	2061.34	0.151416
0.98	1331.67	1532.7	1432.19	0.98	884.96	0.0650048		0.24	2026.21	0.148835

## Sheet: SI Fig. 8b After correction
Depth (µm)	FWHM (x)	FWHM (y)	FWHM (average)	Depth (µm)	Axial intensity	Axial intensity		Depth (µm)	Gaussian fit	Gaussian fit		PSF offset (x-value)	PSF offset (y-value)
-0.5	906.284	715.269	810.776	-0.5	2222.19	0.188239		-0.08	2085.01	0.176618		0.005	200
-0.48	873.526	693.115	783.321	-0.48	1863.96	0.157894		-0.0781818	2151.79	0.182275		0.005	500
-0.46	842.299	660.898	751.599	-0.46	1324.19	0.11217		-0.0763636	2226.91	0.188639
-0.44	781.912	611.297	696.604	-0.44	632.519	0.0535799		-0.0745455	2311.1	0.19577		SW peak offset (x-value)	SW peak offset (y-value)
-0.42	702.044	543.44	622.742	-0.42	585.963	0.0496362		-0.0727273	2405.08	0.203731		0	0.25
-0.4	652.848	481.736	567.292	-0.4	1254.41	0.106259		-0.0709091	2509.58	0.212583		0	1
-0.38	629.697	464.925	547.311	-0.38	2236.07	0.189415		-0.0690909	2625.32	0.222388
-0.36	591.115	436.322	513.718	-0.36	3673.89	0.311211		-0.0672727	2753.02	0.233205
-0.34	559.104	408.901	484.002	-0.34	4750.96	0.402448		-0.0654545	2893.35	0.245092
-0.32	522.854	383.326	453.09	-0.32	4669.81	0.395574		-0.0636364	3046.93	0.258102
-0.3	490.734	356.863	423.799	-0.3	3614.15	0.30615		-0.0618182	3214.33	0.272282
-0.28	448.899	336.853	392.876	-0.28	1887.7	0.159905		-0.06	3396.05	0.287675
-0.26	413.832	310.44	362.136	-0.26	1174.22	0.099467		-0.0581818	3592.48	0.304315
-0.24	366.53	284.079	325.305	-0.24	1746.85	0.147974		-0.0563636	3803.93	0.322227
-0.22	341.343	269.21	305.277	-0.22	3635.11	0.307926		-0.0545455	4030.57	0.341425
-0.2	334.524	271.032	302.778	-0.2	6565.74	0.556176		-0.0527273	4272.44	0.361914
-0.18	322.648	265.175	293.911	-0.18	9464.22	0.801703		-0.0509091	4529.42	0.383682
-0.16	303.764	254.355	279.06	-0.16	9879.93	0.836917		-0.0490909	4801.22	0.406705
-0.14	304.872	257.784	281.328	-0.14	8081.7	0.684591		-0.0472727	5087.38	0.430946
-0.12	293.453	250.648	272.05	-0.12	4459.81	0.377786		-0.0454545	5387.24	0.456347
-0.1	282.504	247.585	265.044	-0.1	2076.3	0.175881		-0.0436364	5699.95	0.482836
-0.08	271.193	246.475	258.834	-0.08	1649.48	0.139726		-0.0418182	6024.45	0.510324
-0.06	263.819	248.19	256.004	-0.06	2952.93	0.250139		-0.04	6359.48	0.538704
-0.04	250.912	241.88	246.396	-0.04	6694.22	0.56706		-0.0381818	6703.56	0.567851
-0.02	260.836	250.196	255.516	-0.02	10282.6	0.871026		-0.0363636	7055.03	0.597623
0	259.938	250.562	255.25	0	11805.1	1		-0.0345455	7412	0.627862
0.02	258.074	253.751	255.912	0.02	10263.9	0.869445		-0.0327273	7772.44	0.658394
0.04	255.568	256.489	256.028	0.04	6512.63	0.551677		-0.0309091	8134.11	0.689031
0.06	242.344	246.312	244.328	0.06	3402.81	0.288248		-0.0290909	8494.67	0.719574
0.08	250.9	261.675	256.288	0.08	1967	0.166622		-0.0272727	8851.62	0.74981
0.1	251.604	275.842	263.723	0.1	1785.56	0.151252		-0.0254545	9202.37	0.779522
0.12	253.967	284.339	269.153	0.12	3581	0.303342		-0.0236364	9544.27	0.808484
0.14	257.575	289.178	273.376	0.14	6048.52	0.512363		-0.0218182	9874.63	0.836468
0.16	261.398	300.016	280.707	0.16	8856.56	0.750228		-0.02	10190.8	0.863247
0.18	265.49	309.804	287.647	0.18	9256.07	0.784071		-0.0181818	10490	0.888594
0.2	266.118	322.449	294.284	0.2	6827.78	0.578373		-0.0163636	10769.7	0.912293
0.22	272.155	337.244	304.699	0.22	3338.67	0.282814		-0.0145455	11027.6	0.934131
0.24	267.323	339.594	303.458	0.24	1676.37	0.142003		-0.0127273	11261.1	0.953913
0.26	296.923	393.346	345.135	0.26	1223.15	0.103611		-0.0109091	11468.2	0.971455
0.28	323.784	445.257	384.521	0.28	1988.11	0.168411		-0.00909091	11646.9	0.986593
0.3	342.899	480.116	411.507	0.3	3409.52	0.288816		-0.00727273	11795.5	0.999183
0.32	360.997	503.303	432.15	0.32	4833.89	0.409473		-0.00545455	11912.6	1.0091
0.34	388.962	542.423	465.692	0.34	5237.41	0.443655		-0.00363636	11997.1	1.01626
0.36	419.074	578.607	498.84	0.36	4380.7	0.371084		-0.00181818	12048.1	1.02058
0.38	448.581	618.394	533.488	0.38	2721.67	0.230549		4.44089e-16	12065.2	1.02203
0.4	470.858	639.066	554.962	0.4	1421.37	0.120403		0.00181818	12048.1	1.02058
0.42	526.336	706.968	616.652	0.42	659.481	0.0558639		0.00363636	11997.1	1.01626
0.44	603.173	790.001	696.587	0.44	702.444	0.0595032		0.00545455	11912.6	1.0091
0.46	632.394	826.913	729.654	0.46	1049.33	0.0888878		0.00727273	11795.5	0.999183
0.48	678.356	867.379	772.867	0.48	1833.7	0.155331		0.00909091	11646.9	0.986593
								0.0109091	11468.2	0.971455
								0.0127273	11261.1	0.953913
								0.0145455	11027.6	0.934131
								0.0163636	10769.7	0.912293
								0.0181818	10490	0.888594
								0.02	10190.8	0.863247
								0.0218182	9874.63	0.836468
								0.0236364	9544.27	0.808484
								0.0254545	9202.37	0.779522
								0.0272727	8851.62	0.74981
								0.0290909	8494.67	0.719574
								0.0309091	8134.11	0.689031
								0.0327273	7772.44	0.658394
								0.0345455	7412	0.627862
								0.0363636	7055.03	0.597623
								0.0381818	6703.56	0.567851
								0.04	6359.48	0.538704
								0.0418182	6024.45	0.510324
								0.0436364	5699.95	0.482836
								0.0454545	5387.24	0.456347
								0.0472727	5087.38	0.430946
								0.0490909	4801.22	0.406705
								0.0509091	4529.42	0.383682
								0.0527273	4272.44	0.361914
								0.0545455	4030.57	0.341425
								0.0563636	3803.93	0.322227
								0.0581818	3592.48	0.304315
								0.06	3396.05	0.287675
								0.0618182	3214.33	0.272282
								0.0636364	3046.93	0.258102
								0.0654545	2893.35	0.245092
								0.0672727	2753.02	0.233205
								0.0690909	2625.32	0.222388
								0.0709091	2509.58	0.212583
								0.0727273	2405.08	0.203731
								0.0745455	2311.1	0.19577
								0.0763636	2226.91	0.188639
								0.0781818	2151.79	0.182275
								0.08	2085.01	0.176618
								0.0818182	2025.87	0.171609
								0.0836364	1973.7	0.167189
								0.0854545	1927.84	0.163305
								0.0872727	1887.69	0.159904
								0.0890909	1852.66	0.156937
								0.0909091	1822.21	0.154358
								0.0927273	1795.85	0.152124
								0.0945455	1773.11	0.150198
								0.0963636	1753.55	0.148541
								0.0981818	1736.8	0.147123
								0.1	1722.51	0.145912

## Sheet: SI Fig. 8c timelapse compariso
Time (s)	Without drift correction	With drift correction	Without phase correction	With phase correction
0	107.026	94.0061	166.713	77.9844
13.8	132.133	40.8339	182.929	125.842
27.6	120.424	10.6193	177.092	-37.8559
41.4	137.907	-2.75564	195.004	8.88178e-13
55.2	140.385	24.0845	203.526	15.5262
69	140.188	30.1096	208.609	8.88178e-13
82.8	172.811	44.3588	243.852	8.88178e-13
96.6	201.261	-18.7388	268.361	-58.8527
110.4	199.839	1.90226	269.285	11.9776
124.2	200.643	5.81364	276.901	8.88178e-13
138	210.162	-2.04714	281.087	8.88178e-13
151.8	188.016	8.44554	98.1705	9.13158
165.6	200.43	32.6764	111.687	29.0647
179.4	210.284	17.4186	121.687	8.88178e-13
193.2	205.77	-21.5455	126.312	-53.8466
207	207.23	-15.9227	132.606	18.1291
220.8	203.861	22.3066	133.995	34.2479
234.6	246.911	0.730686	164.844	-18.3132
248.4	250.481	45.5965	167.306	42.4804
262.2	229.794	15.3121	154.427	-32.663
276	210.325	4.34701	152.893	8.88178e-13
289.8	205.3	3.95867	178.255	8.88178e-13
303.6	218.333	16.3804	177.664	8.88178e-13
317.4	237.65	5.22428	190.067	8.88178e-13
331.2	228.339	14.9384	193.021	8.60057
345	247.022	17.6671	200.908	8.88178e-13
358.8	243.715	4.45506	219.474	8.88178e-13
372.6	248.284	-7.27279	212.181	-20.5483
386.4	239.757	-35.726	207.493	-23.5149
400.2	234.155	-8.64675	215.428	30.5933
414	254.587	18.9012	236.99	19.7466
427.8	240.756	1.68779	226.03	8.88178e-13
441.6	255.387	16.9908	238.401	8.88178e-13
455.4	241.998	5.69796	234.483	4.58461
469.2	266.041	-4.91963	252.298	-17.3219
483	289.434	-0.740652	280.45	8.88178e-13
496.8	309.643	22.1484	300.441	27.3932
510.6	307.086	45.0916	297.399	22.9738
524.4	294.793	6.26699	294.071	-44.5606
538.2	289.279	-9.87096	298.81	8.88178e-13
552	298.669	3.48627	303.339	8.88178e-13
565.8	300.078	-5.03779	310.271	8.88178e-13
579.6	311.373	38.4187	324.408	35.5875
593.4	320.431	15.1012	327.41	-21.1448
607.2	363.531	-12.8251	351.598	-25.7757
621	399.425	2.7305	384.441	7.50095
634.8	415.898	5.18478	406.33	8.88178e-13
648.6	399.955	-26.2995	395.155	-16.7285
662.4	407.465	10.9899	402.274	44.4952
676.2	453.891	23.9851	438.841	8.88178e-13
690	457.145	27.7597	440.544	10.9805
703.8	427.515	-3.04777	429.651	-28.1867
717.6	412.629	-13.7722	417.577	-14.3327
731.4	389.662	-5.76832	405.086	8.88178e-13
745.2	394.187	19.8844	409.406	8.88178e-13
759	378.483	14.79	395.259	14.7467
772.8	379.166	30.0247	397.988	15.2132
786.6	420.266	3.97173	436.023	-29.5969
800.4	439.548	-23.1817	453.255	-16.2695
814.2	437.692	-11.0047	454.148	18.0243
	94.2701	21.082	102.517	28.5682
	91.1722	17.7205	102.712	21.767

## Sheet: SI Fig. 9b iii, iv, v
Depth (µm)	FWHM (x)	FWHM (y)	FWHM (average)	Depth (left)	Depth (right)	FWHM (interpolation)			PSF offset (x-value)	PSF offset (y-value)
-1	1781.91	1449.82	1615.87	0.00793894	0.397645	300			0.193	200
-0.98	1812.8	1422.47	1617.64	0.00401904	0.399431	302.02			0.193	1000
-0.96	1907.77	1531.95	1719.86	9.9135e-05	0.401008	304.04
-0.94	1835.97	1520.36	1678.17	-0.0207861	0.402488	306.061			FWHM_min (x- value)	FWHM_min (y- value)
-0.92	1804.14	1482.35	1643.24	-0.0244805	0.403967	308.081			-1	300
-0.9	1852.95	1540.6	1696.78	-0.0281748	0.405446	310.101			1	300
-0.88	1857.68	1547.11	1702.4	-0.0318692	0.406926	312.121
-0.86	1828.8	1530.46	1679.63	-0.0355636	0.408405	314.141			FWHM_max (x- value)	FWHM_max (y- value)
-0.84	1833.9	1555.85	1694.87	-0.039258	0.409884	316.162			-1	500
-0.82	1754.89	1474.15	1614.52	-0.0413201	0.411364	318.182			1	500
-0.8	1772.17	1505.44	1638.8	-0.042972	0.412843	320.202
-0.78	1688.65	1396.47	1542.56	-0.0446239	0.414323	322.222
-0.76	1723.71	1460.86	1592.28	-0.0462757	0.415802	324.242
-0.74	1695.74	1448.06	1571.9	-0.0479276	0.417281	326.263
-0.72	1687.16	1445.44	1566.3	-0.0495795	0.418761	328.283
-0.7	1655.18	1416.67	1535.92	-0.0512314	0.420343	330.303
-0.68	1626.34	1399.54	1512.94	-0.0528833	0.422453	332.323
-0.66	1563.25	1323.3	1443.28	-0.0545351	0.424563	334.343
-0.64	1553.96	1314.14	1434.05	-0.056187	0.426673	336.364
-0.62	1348.99	1108.96	1228.98	-0.0578389	0.428783	338.384
-0.6	1300.87	1075.55	1188.21	-0.0594908	0.430893	340.404
-0.58	1359.53	1111.93	1235.73	-0.0651684	0.433003	342.424
-0.56	1380.12	1156.39	1268.25	-0.0726399	0.435113	344.444
-0.54	1377.51	1174.87	1276.19	-0.0800238	0.437223	346.465
-0.52	1352.02	1139.61	1245.82	-0.0816151	0.439333	348.485
-0.5	1302.28	1102.61	1202.45	-0.0832065	0.443253	350.505
-0.48	1276.78	1071.34	1174.06	-0.0847979	0.448008	352.525
-0.46	1237.71	1004.43	1121.07	-0.0863892	0.452763	354.545
-0.44	1140.11	937.137	1038.63	-0.0879806	0.457517	356.566
-0.42	1101.95	915.568	1008.76	-0.089572	0.46051	358.586
-0.4	1073.8	875.484	974.641	-0.0911633	0.461577	360.606
-0.38	1040.91	857.035	948.973	-0.0927547	0.462645	362.626
-0.36	1011.15	820.886	916.017	-0.0943461	0.463712	364.646
-0.34	981.021	794.757	887.889	-0.0959374	0.464779	366.667
-0.32	948.553	757.782	853.168	-0.0975288	0.465846	368.687
-0.3	919.343	708.769	814.056	-0.0991202	0.466914	370.707
-0.28	841.052	642.861	741.957	-0.100326	0.467981	372.727
-0.26	762.957	581.201	672.079	-0.101054	0.469048	374.747
-0.24	729.487	546.791	638.139	-0.101782	0.470116	376.768
-0.22	690.386	519.31	604.848	-0.102511	0.471183	378.788
-0.2	656.461	492.431	574.446	-0.103239	0.47225	380.808
-0.18	628.782	466.235	547.508	-0.103967	0.473318	382.828
-0.16	593.928	440.265	517.096	-0.104695	0.474385	384.848
-0.14	555.109	407.248	481.179	-0.105424	0.475452	386.869
-0.12	493.591	361.013	427.302	-0.106152	0.476519	388.889
-0.1	427.908	315.74	371.824	-0.10688	0.477587	390.909
-0.08	396.423	296.446	346.434	-0.107609	0.478654	392.929
-0.06	386.573	295.481	341.027	-0.108337	0.479721	394.949
-0.04	355.443	277.692	316.567	-0.109065	0.482529	396.97
-0.02	340.612	270.649	305.631	-0.109793	0.485952	398.99
0	336.675	271.508	304.091	-0.110522	0.489375	401.01
0.02	322.805	264.763	293.784	-0.11125	0.492798	403.03
0.04	313.393	261.264	287.329	-0.111978	0.49622	405.051
0.06	291.895	252.608	272.252	-0.112707	0.499643	407.071
0.08	274.992	245.618	260.305	-0.113435	0.501493	409.091
0.1	270.362	247.167	258.765	-0.114163	0.50316	411.111
0.12	269.052	248.635	258.843	-0.114892	0.504827	413.131
0.14	256.141	240.796	248.468	-0.11562	0.506495	415.152
0.16	262.351	247.988	255.169	-0.116348	0.508162	417.172
0.18	260.643	248.403	254.523	-0.117076	0.509829	419.192
0.2	259.323	248.153	253.738	-0.117805	0.511496	421.212
0.22	256.119	249.895	253.007	-0.118533	0.513163	423.232
0.24	242.677	248.245	245.461	-0.119261	0.51483	425.253
0.26	250.347	262.352	256.35	-0.11999	0.516497	427.273
0.28	252.82	267.524	260.172	-0.120739	0.518164	429.293
0.3	254.508	275.61	265.059	-0.121489	0.519831	431.313
0.32	255.882	281.891	268.887	-0.122239	0.52116	433.333
0.34	247.345	277.646	262.496	-0.122989	0.52245	435.354
0.36	258.159	294.819	276.489	-0.123739	0.523741	437.374
0.38	259.949	300.138	280.044	-0.124489	0.525031	439.394
0.4	268.941	336.387	302.664	-0.125239	0.526322	441.414
0.42	286.775	373.175	329.975	-0.125989	0.527613	443.434
0.44	299.578	398.668	349.123	-0.126739	0.528903	445.455
0.46	303.652	411.588	357.62	-0.127489	0.530194	447.475
0.48	333.664	457.291	395.477	-0.128238	0.531484	449.495
0.5	340.858	473.705	407.281	-0.128988	0.532775	451.515
0.52	360.393	502.643	431.518	-0.129738	0.534065	453.535
0.54	387.334	538.317	462.825	-0.130488	0.535356	455.556
0.56	424.678	595.102	509.89	-0.131238	0.536646	457.576
0.58	500.682	675.25	587.966	-0.131988	0.537937	459.596
0.6	546.058	724.091	635.075	-0.132738	0.539228	461.616
0.62	583.222	759.339	671.281	-0.133488	0.540345	463.636
0.64	607.144	789.85	698.497	-0.134238	0.541203	465.657
0.66	639.427	827.871	733.649	-0.134988	0.542062	467.677
0.68	668.282	857.731	763.007	-0.135738	0.54292	469.697
0.7	696.974	887.575	792.275	-0.136488	0.543779	471.717
0.72	725.571	921.996	823.784	-0.137238	0.544637	473.737
0.74	803.273	980.54	891.906	-0.137988	0.545496	475.758
0.76	884.723	1077.64	981.183	-0.138737	0.546354	477.778
0.78	915.644	1108.67	1012.16	-0.139487	0.547212	479.798
0.8	953.82	1146.66	1050.24	-0.140356	0.548071	481.818
0.82	990.536	1186.53	1088.53	-0.141481	0.548929	483.838
0.84	1016.33	1213.52	1114.92	-0.142606	0.549788	485.859
0.86	1044.8	1236.45	1140.63	-0.143731	0.550646	487.879
0.88	1065.47	1262.52	1164	-0.144856	0.551505	489.899
0.9	1107.57	1297.76	1202.67	-0.145981	0.552363	491.919
0.92	1208.18	1407.78	1307.98	-0.147105	0.553222	493.939
0.94	1265.98	1467.61	1366.79	-0.14823	0.55408	495.96
0.96	1292.64	1488.64	1390.64	-0.149355	0.554939	497.98
0.98	1331.67	1532.7	1432.19	-0.15048	0.555797	500

## Sheet: SI Fig. 9b vi
Depth (µm)	Axial intensity	Axial intensity		Depth (µm)	Gaussian fit	Gaussian fit		SW peak offset (x-value)	SW peak offset (y-value)
-1	410.52	0.0301548		0.06	2195.13	0.161243		0.146	0
-0.98	259.96	0.0190954		0.0618182	2253.39	0.165523		0.146	1
-0.96	212.56	0.0156136		0.0636364	2319.1	0.170349
-0.94	284.48	0.0208965		0.0654545	2392.95	0.175774
-0.92	482.88	0.03547		0.0672727	2475.65	0.181849
-0.9	692.4	0.0508603		0.0690909	2567.95	0.188629
-0.88	820.2	0.0602479		0.0709091	2670.57	0.196167
-0.86	842.88	0.0619138		0.0727273	2784.27	0.204519
-0.84	672.48	0.0493971		0.0745455	2909.78	0.213738
-0.82	428.04	0.0314417		0.0763636	3047.83	0.223879
-0.8	264.24	0.0194098		0.0781818	3199.1	0.23499
-0.78	293.56	0.0215635		0.08	3364.24	0.247121
-0.76	459.36	0.0337423		0.0818182	3543.84	0.260313
-0.74	906.96	0.0666208		0.0836364	3738.43	0.274607
-0.72	1153.32	0.0847172		0.0854545	3948.45	0.290034
-0.7	1350.92	0.099232		0.0872727	4174.22	0.306618
-0.68	1201	0.0882196		0.0890909	4415.98	0.324376
-0.66	876.6	0.0643907		0.0909091	4673.82	0.343316
-0.64	487.84	0.0358343		0.0927273	4947.68	0.363433
-0.62	313.64	0.0230385		0.0945455	5237.36	0.384711
-0.6	403.56	0.0296435		0.0963636	5542.47	0.407123
-0.58	692.68	0.0508809		0.0981818	5862.45	0.430627
-0.56	1061.8	0.0779946		0.1	6196.55	0.455168
-0.54	1502.4	0.110359		0.101818	6543.81	0.480676
-0.52	1559.84	0.114578		0.103636	6903.09	0.507067
-0.5	1281.92	0.0941636		0.105455	7273.02	0.53424
-0.48	725.72	0.0533078		0.107273	7652.04	0.562081
-0.46	381.28	0.028007		0.109091	8038.41	0.590462
-0.44	391.12	0.0287298		0.110909	8430.18	0.619239
-0.42	679.12	0.0498848		0.112727	8825.22	0.648257
-0.4	1257.96	0.0924036		0.114545	9221.26	0.677349
-0.38	1931.08	0.141848		0.116364	9615.88	0.706336
-0.36	2283.12	0.167707		0.118182	10006.5	0.735031
-0.34	1956.84	0.14374		0.12	10390.6	0.763242
-0.32	1342.96	0.0986473		0.121818	10765.3	0.790769
-0.3	683.64	0.0502168		0.123636	11128.1	0.817412
-0.28	546.52	0.0401447		0.125455	11476	0.842969
-0.26	958.72	0.0704229		0.127273	11806.4	0.867242
-0.24	1887.48	0.138645		0.129091	12116.7	0.890035
-0.22	3296.28	0.242129		0.130909	12404.4	0.911163
-0.2	4628.32	0.339974		0.132727	12666.9	0.930448
-0.18	4662.6	0.342492		0.134545	12902.1	0.947726
-0.16	3674.72	0.269927		0.136364	13108	0.962847
-0.14	1928.24	0.141639		0.138182	13282.6	0.975678
-0.12	1054.6	0.0774657		0.14	13424.6	0.986104
-0.1	1361.2	0.0999871		0.141818	13532.5	0.994034
-0.08	2898.28	0.212893		0.143636	13605.5	0.999393
-0.06	5142.72	0.377759		0.145455	13642.8	1.00213
-0.04	8048.76	0.591222		0.147273	13644.2	1.00223
-0.02	9569.72	0.702945		0.149091	13609.5	0.999688
0	8070.36	0.592809		0.150909	13539.2	0.994522
0.02	4998.76	0.367184		0.152727	13433.8	0.986781
0.04	2677.88	0.196704		0.154545	13294.3	0.976537
0.06	1817.16	0.13348		0.156364	13122.1	0.963882
0.08	3493.92	0.256646		0.158182	12918.5	0.948927
0.1	6674.32	0.490263		0.16	12685.4	0.931804
0.12	9860.96	0.724338		0.161818	12424.8	0.912663
0.14	13613.8	1		0.163636	12138.9	0.891667
0.16	12678.2	0.931278		0.165455	11830.2	0.868991
0.18	8968.84	0.658807		0.167273	11501.2	0.844822
0.2	4904.12	0.360233		0.169091	11154.5	0.819353
0.22	2391.68	0.175681		0.170909	10792.8	0.792784
0.24	2335.72	0.171571		0.172727	10418.8	0.765316
0.26	4390.84	0.32253		0.174545	10035.4	0.737149
0.28	6854.76	0.503517		0.176364	9645.12	0.708483
0.3	10575.2	0.776802		0.178182	9250.7	0.679511
0.32	11394.6	0.836991		0.18	8854.68	0.650421
0.34	10106.7	0.74239		0.181818	8459.48	0.621392
0.36	6109.92	0.448805		0.183636	8067.4	0.592591
0.38	3101.32	0.227808		0.185455	7680.56	0.564176
0.4	1577.12	0.115847		0.187273	7300.92	0.53629
0.42	2505.16	0.184017		0.189091	6930.26	0.509063
0.44	4200.08	0.308517		0.190909	6570.15	0.482611
0.46	7149.32	0.525154		0.192727	6221.95	0.457034
0.48	8103.24	0.595224		0.194545	5886.83	0.432418
0.5	7766.96	0.570523		0.196364	5565.77	0.408834
0.52	5018.36	0.368624		0.198182	5259.54	0.38634
0.54	2542.6	0.186767		0.2	4968.69	0.364976
0.56	1012	0.0743366		0.201818	4693.65	0.344772
0.58	1066.36	0.0783296		0.203636	4434.61	0.325745
0.6	1625.2	0.119379		0.205455	4191.66	0.307899
0.62	2710.56	0.199104		0.207273	3964.7	0.291227
0.64	3373.16	0.247776		0.209091	3753.52	0.275715
0.66	3374.04	0.24784		0.210909	3557.8	0.261339
0.68	2527.52	0.185659		0.212727	3377.1	0.248065
0.7	1367.4	0.100442		0.214545	3210.9	0.235857
0.72	588.88	0.0432562		0.216364	3058.62	0.224671
0.74	376.16	0.0276309		0.218182	2919.62	0.214461
0.76	496.08	0.0364396		0.22	2793.19	0.205174
0.78	831.84	0.0611029		0.221818	2678.64	0.19676
0.8	1176.56	0.0864243		0.223636	2575.22	0.189163
0.82	1396.16	0.102555		0.225455	2482.18	0.182329
0.84	1330.72	0.0977482		0.227273	2398.79	0.176203
0.86	962.88	0.0707284		0.229091	2324.3	0.170732
0.88	554.36	0.0407206		0.230909	2258.01	0.165862
0.9	291.32	0.0213989		0.232727	2199.22	0.161544
0.92	266.6	0.0195831		0.234545	2147.26	0.157727
0.94	423.72	0.0311244		0.236364	2101.5	0.154366
0.96	644	0.0473051		0.238182	2061.34	0.151416
0.98	884.96	0.0650048		0.24	2026.21	0.148835

## Sheet: SI Fig. 10 Fluorescence loss
MT Iodixanol	1st 8um stack	2nd 8um stack					MT PBS	1st 8um stack	2nd 8um stack					Actin Iodixanol (AF 488)	1st 8um stack	2nd single slice					Actin PBS (AF 488)	1st 8um stack	2nd single slice					Actin Iodixanol	1st 8um stack	2nd 8um stack					PBS	1st 8um stack	2nd 8um stack
Cell #1	373	290	223	140	0.627803		Cell #1	414	379	264	229	0.867424		Cell #1	457	305	307	155	0.504886		Cell #1	321	305	171	155	0.906433		Cell #1	254	151	154	51	0.331169		Cell #1	606	525	506	425	0.839921
Cell #1	376	281	226	131	0.579646		Cell #1	647	537	497	387	0.778672		Cell #1	428	286	278	136	0.489209		Cell #1	412	386	262	236	0.900763		Cell #1	242	145	142	45	0.316901		Cell #1	671	576	571	476	0.833625
Cell #1	314	244	164	94	0.573171		Cell #1	537	467	387	317	0.819121		Cell #1	462	317	312	167	0.535256		Cell #1	238	227	88	77	0.875		Cell #1	270	153	170	53	0.311765		Cell #1	595	505	495	405	0.818182
Cell #1	343	248	193	98	0.507772		Cell #1	632	517	482	367	0.761411		Cell #1	606	341	456	191	0.41886		Cell #1	279	267	129	117	0.906977		Cell #1	343	175	243	75	0.308642		Cell #1	614	513	514	413	0.803502
Cell #1	341	243	191	93	0.486911		Cell #1	510	428	360	278	0.772222		Cell #1	617	328	467	178	0.381156		Cell #1	329	312	179	162	0.905028		Cell #1	346	191	246	91	0.369919		Cell #1	628	536	528	436	0.825758
Cell #1	346	260	196	110	0.561224		Cell #1	585	481	435	331	0.76092		Cell #1	634	355	484	205	0.423554		Cell #1	514	483	364	333	0.914835		Cell #1	327	163	227	63	0.277533		Cell #1	540	466	440	366	0.831818
Cell #1	352	262	202	112	0.554455		Cell #1	541	452	391	302	0.772379		Cell #1	485	312	335	162	0.483582		Cell #1	318	305	168	155	0.922619
Cell #1	452	312	302	162	0.536424		Cell #1	491	415	341	265	0.777126		Cell #1	556	324	406	174	0.428571		Cell #1	325	310	175	160	0.914286		Cell #2	233	138	133	38	0.285714		Cell #2	664	567	564	467	0.828014
Cell #1	492	344	342	194	0.567251		Cell #1	457	400	307	250	0.814332		Cell #1	620	361	470	211	0.448936		Cell #1	411	387	261	237	0.908046		Cell #2	253	149	153	49	0.320261		Cell #2	696	581	596	481	0.807047
																												Cell #2	233	142	133	42	0.315789		Cell #2	624	525	524	425	0.811069
Cell #3	444	333	294	183	0.622449		Cell #3	542	448	392	298	0.760204		Cell #2	641	396	491	246	0.501018		Cell #2	417	394	267	244	0.913858		Cell #2	271	146	171	46	0.269006		Cell #2	598	506	498	406	0.815261
Cell #3	418	299	268	149	0.55597		Cell #3	503	421	353	271	0.767705		Cell #2	581	365	431	215	0.49884		Cell #2	354	339	204	189	0.926471		Cell #2	268	145	168	45	0.267857		Cell #2	654	545	554	445	0.803249
Cell #3	373	284	223	134	0.600897		Cell #3	689	530	539	380	0.705009		Cell #2	459	338	309	188	0.608414		Cell #2	335	315	185	165	0.891892		Cell #2	303	153	203	53	0.261084		Cell #2	709	599	609	499	0.819376
Cell #3	426	309	276	159	0.576087		Cell #3	762	550	612	400	0.653595		Cell #2	651	397	501	247	0.493014		Cell #2	556	526	406	376	0.926108
Cell #3	397	275	247	125	0.506073		Cell #3	638	506	488	356	0.729508		Cell #2	618	357	468	207	0.442308		Cell #2	417	395	267	245	0.917603		Cell #3	282	150	182	50	0.274725		Cell #3	650	555	550	455	0.827273
Cell #3	375	267	225	117	0.52		Cell #3	534	432	384	282	0.734375		Cell #2	578	362	428	212	0.495327		Cell #2	669	619	519	469	0.903661		Cell #3	270	147	170	47	0.276471		Cell #3	586	509	486	409	0.841564
Cell #3	459	348	309	198	0.640777		Cell #3	607	468	457	318	0.695842		Cell #2	632	390	482	240	0.497925		Cell #2	385	362	235	212	0.902128		Cell #3	283	143	183	43	0.234973		Cell #3	575	485	475	385	0.810526
Cell #3	440	315	290	165	0.568966		Cell #3	467	388	317	238	0.750789		Cell #2	640	375	490	225	0.459184		Cell #2	383	360	233	210	0.901288		Cell #3	302	148	202	48	0.237624		Cell #3	709	586	609	486	0.79803
Cell #3	381	289	231	139	0.601732		Cell #3	539	435	389	285	0.732648		Cell #2	520	350	370	200	0.540541		Cell #2	443	415	293	265	0.904437		Cell #3	311	151	211	51	0.241706		Cell #3	602	496	502	396	0.788845
																												Cell #3	254	136	154	36	0.233766		Cell #3	756	627	656	527	0.803354
					0.565978							0.758516							0.480588							0.907857
					0.043336							0.0484076							0.052915							0.0124131
																																	0.285273							0.817023
																																	0.0379074							0.0149992
	PBS	STDEV
Microtubules	75.8516	4.84076
F-actin (AF 488)	90.7857	1.24131
F-actin (AF 568)	81.7023	1.49992
	45.6% Iodixanol
Microtubules	56.5978	4.3336
F-actin (AF 488)	48.0588	5.2915
F-actin (AF 568)	28.5273	3.79074

## Sheet: SI Fig. 13b SSIM and PSNR
	factor 1			factor2			factor4			factor 6			factor 8
	ssim	psnr		ssim	psnr		ssim	psnr		ssim	psnr		ssim	psnr
	0.9928	50.3732		0.9857	46.3792		0.9839	45.8885		0.9691	42.8596		0.9455	40.3534
	0.9932	50.7961		0.9862	46.5712		0.9843	46.0728		0.9697	42.9689		0.9471	40.528
	0.9926	50.2252		0.9855	46.3944		0.9837	45.8831		0.9685	42.7888		0.9455	40.3906
	0.9932	50.8815		0.986	46.5656		0.9842	46.0163		0.9693	42.9003		0.9466	40.5166
	0.9928	50.3082		0.9857	46.3994		0.9839	45.8832		0.9686	42.7802		0.9454	40.4174
	0.993	50.4702		0.9858	46.418		0.9839	45.8591		0.9684	42.7013		0.945	40.3022
	0.9934	50.8305		0.9864	46.6584		0.9846	46.135		0.97	43.0624		0.948	40.6793
	0.9972	56.1951		0.9938	52.3747		0.9931	51.8442		0.9863	48.7674		0.9756	46.3661
	0.9952	52.9487		0.9899	48.8587		0.9885	48.318		0.9772	45.1798		0.9605	42.8269
	0.9952	52.6297		0.9899	48.8294		0.9887	48.409		0.9777	45.3774		0.9612	42.999
Mean	0.99386	51.5658		0.98749	47.5449		0.98588	47.0309		0.97248	43.9386		0.95204	41.538
Std	0.00150569	1.8879		0.00278346	1.96244		0.00316958	1.966		0.00599515	1.97409		0.0103283	1.98354
									Downsampling factor	SSIM			PSNR
									1	0.99386	0.00150569		51.5658	1.8879
									2	0.98749	0.00278346		47.5449	1.96244
									4	0.98588	0.00316958		47.0309	1.966
									6	0.97248	0.00599515		43.9386	1.97409
									8	0.95204	0.0103283		41.538	1.98354

## Sheet: SI Table1
1.35 NA	Widefield (Lateral)	Widefield (Axial)		3D SIM (Lateral)	3D SIM (Axial)		4-beam SIM (Lateral)	4-beam SIM (Axial)		1.27 NA	Widefield (Lateral)	Widefield (Axial)		3D SIM (Lateral)	3D SIM (Axial)		4-beam SIM (Lateral)	4-beam SIM (Axial)
	252.666	573.935		114.366	285.286		120.442	165.075			252.65	586.831		114.178	395.895		125.799	149.535
	256.512	585.554		116.415	305.321		118.729	171.16			248.809	570.447		111.64	384.617		126.261	151.039
	259.496	547.827		117.1	298.784		120.629	160.916			269.556	618.25		114.738	371.939		122.519	165.749
	254.776	590.49		113.744	316.115		117.732	160.022			252.163	589.029		116.132	354.869		117.352	171.333
	259.274	594.177		115.416	308		116.599	167.746			253.407	571.23		113.291	364.95		120.068	171.822
	255.35	543.073		115.163	301.189		116.485	175.992			258.773	595.229		115.311	360.615		117.953	168.408
	255.705	553.239		113.941	310.412		118.969	164.016			256.501	590.83		110.971	370.958		119.253	164.281
	258.413	580.812		117.975	310.731		119.911	143.011			264.982	592.234		115.416	352.087		126.622	150.169
	277.095	547.663		114.893	286.806		116.732	186.937			268.383	580.588		117.816	344.215		118.99	187.996
	266.397	594.307		137.508	282.386		122.223	166.268			246.421	559.172		114.406	362.937		119	176.185
	283.572	616.499		115.629	284.835		136.831	150.429			251.681	585.673		118.775	343.748		129.351	160.09
	272.389	569.686		115.902	286.285		122.087	181.001			252.921	579.722		117.269	343.967		129.447	152.611
	268.886	581.005		114.233	310.166		121.494	160.613			246.881	574.11		116.669	340.822		126.527	160.292
	259.818	566.68		114.812	299.919		118.557	160.161			252.453	582.802		117.827	346.501		130.702	163.647
	260.739	596.603		116.269	297.409		119.942	187.237			249.316	572.038		118.2	331.535		135.082	138.828
	249.044	569.526		115.214	298.327		116.677	187.168			276.362	635.02		127.235	327.836		122.623	144.691
	252.438	556.318		112.069	311.104		120.855	163.264			250.758	563.418		118.253	336.032		131.134	140.629
	256.627	573.077		113.96	314.515		116.556	197.861			270.974	636.01		121.467	323.279		130.843	134.283
	258.799	554.48		113.998	307.923		118.551	180.755			247.39	569.252		116.238	359.2		132.315	136.332
	258.197	562.192		112.233	313.565		126.241	145.63			254.678	581.659		120.087	342.936		123.898	144.798
	267.334	552.297		114.554	289.303		119.776	153.349			261.667	590.774		117.062	335.153		124.544	147.183
	267.552	584.348		113.341	311.445		116.706	177.367			248.17	584.484		114.99	339.883		126.089	154.452
	262.859	584.535		115.37	297.593		120.624	163.33			255.355	556.018		121.53	330.05		125.116	159.271
	263.314	557.316		115.639	301.4		118.329	171.56			249.882	564.762		116.522	349.255		125.95	165.645
	266.299	551.817		112.805	302.281		121.791	192.388			268.572	551.746		115.338	353.857		120.409	162.635
	262.815	605.22		115.99	283.908		120.342	166.081			256.997	599.796		116.299	356.033		126.042	152.075
	260.497	633.127		120.284	277.713		121.861	175.434			256.174	592.212		113.012	376.805		161.635	149.037
	261.177	574.364		113.624	300.449		124.806	166.537			255.081	595.295		119.674	349.962		125.266	164.92
	266.816	578.157		116.202	296.422		118.282	171.645			274.18	621.158		161.873	341.447		165.83	154.43
	267.293	606.688		114.109	305.326		120.485	179			251.501	577.971		115.382	339.977		129.166	157.272
	261.447	578.261		116.109	293.307		125.329	163.211			272.719	610.242		159.471	337.95		125.906	146.802
	267.324	566.116		119	300.749		117.329	181.212			251.111	604.414		116.963	351.137		123.118	174.977
	266.702	579.336		122.012	281.514		126.522	141.959			360.656	640.869		117.71	346.519		125.995	153.01
	347.898	635.321		114.625	303.168		120.022	155.941			250.671	588.275		116.067	368.999		125.655	162.96
	269.148	603.503		115.842	299.835		202.392	146.543			248.624	595.295		115.07	354.345		121.487	183.039
	268.985	606.483		115.942	291.751		122.936	174.376			250.453	598.641		116.009	351.058		124.829	159.086
	263.27	569.171		170.055	258.682		125.685	163.643			266.781	614.47		117.733	335.539		125.514	168.079
	265.453	554.359		117.068	298		123.13	152.48			252.313	571.713		117.088	337.172		123.835	168.687
	265.247	599.542		121.674	281.765		147.227	145.191			251.876	596.808		119.76	338.379		123.739	201.587
	265.28	590.168		117.427	289.798		123.725	146.447			271.064	627.774		119.58	349.329		121.422	154.095
	270.536	583.046		144.26	275.57		122.734	151.548			251.384	577.951		119.184	346.047		168.219	157.903
	272.722	621.297		120.522	290.667		120.708	152.741			249.808	600.335		117.306	345.93		127.204	151.05
	279.841	610.3		117.576	298.472		123.759	156.577			254.134	579.87		172.298	336.99		145.928	164.193
	283.389	631.535		117.131	293.133		120.235	146.827			258.26	594.192		114.985	349.777		128.643	143.86
	264.793	573.235		120.775	283.72		120.743	182.412			251.435	571.357		151.655	329.34		125.443	167.307
	274.528	555.908		113.242	305.058		123.835	144.377			268.432	581.354		113.462	355.74		125.117	180.296
	267.837	611.009		115.004	292.577		166.795	132.476			250.385	577.768		120.22	354.09		125.941	143.102
	377.062	613.432		120.426	283.394		121.349	161.468			254.94	585.981		120.068	369.767		120.465	182.019
	263.072	571.968		166.321	269.994		119.931	143.79			276.477	629.24		115.636	376.998		128.693	157.101
	266.187	614.978		111.646	310.826		118.754	166.074			252.255	569.919		115.213	364.071		124.023	200.332
	260.309	571.808		112.984	310.79		145.349	160.1			251.28	581.714		115.971	363.364		148.332	148.062
	284.038	598.146		112.204	321.426		121.257	155.773			259.006	605.036		113.373	364		123.826	170.639
	262.556	573.206		153.719	286.158		124.5	168.212			258.154	624.322		142.96	335.235		121.616	178.146
	264.786	574.484		115.616	302.422		124.59	159.893			257.569	584.994		116.652	346.172		122.326	162.552
	262.469	573.627		117.241	292.342		119.257	183.389			255.118	588.497		116	350.604		129.066	147.132
	264.022	578.789		117.889	301.024		123.476	152.998			334.552	646.431		114.537	377.232		127.217	162.147
	262.615	578.465		115.703	310.702		117.914	180.235			249.015	571.054		117.324	369.115		134.354	186.857
	268.816	604.365		112.355	309.631		122.071	155.79			252.349	575.068		116.608	344.199		142.681	152.913
	265.083	597.772		110.656	320.917		117.48	174.355			248.363	579.815		128.175	343.676		128.34	146.001
	260.478	610.445		115.898	308.218		153.356	170.332			254.584	601.115		131.559	361.008		126.839	153.083
	260.896	609.799		153.831	292.822		117.163	161.594			275.608	636.44		119.086	343.233		123.936	169.699
	270.638	567.59		114.13	317.345		116.487	184.741			251.948	591.905		114.466	373.342		126.614	159.261
	283.336	601.698		114.955	312.32		127.435	149.664			267.581	602.577		116.963	346.573		118.749	172.482
	263.641	571.346		120.573	283.547		159.811	150.325			286.694	635.255		116.274	345.554		152.79	170.4
	269.188	596.536		159.293	275.908		114.172	180.883			265.043	635.178		114.965	363.402		123.403	170.914
	269.476	570.537		116.125	306.463		123.484	150.747			256.455	583.847		149.568	330.084		120.102	174.434
	283.957	594.604		113.567	316.057		116.27	169.492			259.723	586.301		115.337	363.526		124.288	177.117
	265.065	573.971		113.813	311.791		122.932	152.076			272.207	599.202		118.345	350.95		120.444	158.676
	267.84	555.55		116.537	301.556		119.368	170.087			273.315	648.88		123.271	337.326		123.906	178.804
	262.567	586.218		114.02	308.536		121.134	144.75			259.195	608.832		115.098	330.516		123.06	160.472
	265.351	578.184		114.392	293.582		117.774	158.773			257.84	597.304		112.657	367.527		132.411	155.817
	261.185	561.05		112.926	299.35		118.809	168.121			259.62	576.05		113.294	359.941		125.346	175.861
	258.909	568.06		115.634	300.651		149.885	153.003			247.764	584.687		119.276	337.358		125.683	170.074
	257.168	566.038		135.089	295.599		118.445	150.317			277.411	627.409		115.648	344.568		124.413	150.963
	257.481	565.454		114.428	306.951		121.916	150.755			265.305	618.207		116.242	339.902		126.509	162.332
	285.57	602.201		113.799	312.817		120.613	151.462			253.431	591.518		121.189	325.169		121.181	182.176
	262.234	545.261		116.846	300.225		115.717	171.08			255.952	590.557		113.756	362.624		117.691	346.146
	266.715	568.044		112.412	320.156		114.364	161.89			253.941	609.994		119.485	339.264		122.217	160.352
	277.726	628.48		113.908	323.281		121.055	151.577			254.61	615.773		118.562	348.07
	254.76	561.579		115.92	303.527		120.86	162.555			275.393	596.556		116.013	361.59
	262.974	553.96		116.648	291.659		118.986	156.975			264.468	614.87		144.163	317.73
	266.829	567.298		114.003	311.308		123.874	158.09			270.834	626.648
	261.561	564.358		118.175	299.956		116.097	175.173			254.885	592.335
	265.031	595.069		115.059	302.546		123.194	154.47			256.638	597.687
	271.344	590.037		115.768	291.126		141.91	150.931			254.668	573.952
	261.646	576.968		129.62	293.152		119.217	176.573
	266.049	578.832		114.079	306.806		116.565	173.324
	282.406	577.864		115.159	318.249		118.272	153.63
	264.954	579.071		117.87	293.795		120.839	158.063
	261.107	590.861		119.209	288.029		121.419	153.69
	283.939	642.327		114.779	302.136		119.136	167.877
	275.94	599.708		117.017	322.116		123.488	161.735
	257.147	557.858		119.06	305.947		118.977	170.729
	266.108	576.238		111.099	319.208		119.685	155.861
	268.521	594.461		115.93	299.849		119.164	161.571
	267.859	544.445		115.838	310.459		119.991	152.165
	255.368	583.937		114.011	307.535		115.599	177.315
	262.204	554.629		111.284	334.05		117.836	170.806
	256.096	568.572		117.476	311.752		122.091	150.987
	263.066	561.717		114.724	309.712
	277.878	610.819
	261.307	543.635
Mean	267.462	581.372		118.627	300.624		123.492	162.992			260.435	595.109		120.369	350.289		127.619	164.393
SD	15.7022	22.5444		10.9328	12.8663		12.0565	12.9148			16.4488	22.1933		11.4546	15.0584		9.84857	24.997

## Sheet: SI Table 2
Fig.1 bac					Fig.2 Tomm20					Fig.4 Microtubules							Extended Data Fig. 4 Tomm20
3D_xy_scaled.tif (lateral)	3D_xy_scaled (axial)	SW_xy_scaled.tif (lateral)	SW_xy_scaled (axial)		3D_xy_scaled_16bit.tif (lateral)	3D_xy_scaled_16bit (axial)	SW_xy_scaled_16bit.tif (lateral)	SW_xy_scaled_16bit (axial)		MT_3D_SIM_XY.tif (lateral)	MT_3D_SIM_XY.tif (axial)	MT_SW_XY.tif (lateral)	MT_SW_XY.tif (axial)	MT_DL_XY.tif (lateral)	MT_DL_XY.tif (axial)		3D_SIM_xy.tif (lateral)	3D_SIM_xy.tif (axial)	SW_SIM_xy.tif (lateral)	SW_SIM_xy.tif (axial)	DL_xy.tif (lateral)	DL_xy.tif (axial)
112.208	347.41	110.921	133.619		106.434	347.41	105.524	138.964		111.106	376.923	134.434	153.125	103.805	125.641		105.261	326.667	117.179	184.977	103.358	125.641
112.208	347.41	111.059	133.619		105.524	347.41	105.4	144.754		111.106	376.923	139.108	158.065	109.535	102.083		106.569	326.667	117.179	182.725	107.862	102.083
113.381	347.41	111.059	133.619		105.4	347.41	104.629	133.619		111.106	376.923	139.108	158.065	103.894	106.522		105.678	326.667	117.179	176.674	128.19	106.522
113.381	347.41	111.059	206.091		105.4	386.011	107.748	144.754		111.726	376.923	134.434	163.333	100.84	106.522		106.098	326.667	117.638	184.692	107.668	125.641
113.381	347.41	111.059	133.619		105.4	347.41	106.688	144.754		112.829	376.923	135.344	168.966	104.985	125.641		108.495	326.667	121.385	168.966	127.509	125.641
113.381	347.41	111.059	138.964		106.561	347.41	103.629	138.964		112.039	376.923	134.434	168.966	101.265	125.641		108.84	326.667	119.99	183.844	127.645	102.083
113.381	386.011	111.059	138.964		106.434	347.41	103.629	138.964		112.829	376.923	134.434	162.449	104.985	108.889		110.087	326.667	123.128	166.62	119.751	113.953
113.381	347.41	111.059	128.67		108.697	347.41	106.688	133.619		113.201	376.923	137.909	158.065	100.84	104.255		111.106	350	123.065	193.473	121.755	104.255
112.208	347.41	111.059	128.67		108.697	347.41	105.648	124.075		113.576	376.923	141.61	158.065	101.479	104.255		112.039	326.667	123.827	125.641	109.886	102.083
112.208	347.41	108.697	208.616		107.618	347.41	105.524	138.964		113.953	376.923	140.311	158.065	101.479	106.522		113.576	306.25	126.568	155.003	104.893	102.083
111.059	347.41	108.697	138.964		108.697	347.41	105.524	133.619		113.576	376.923	137.783	158.065	101.78	135.344		113.576	306.25	127.374	132.432	123.065	108.889
111.059	347.41	108.697	128.67		108.697	386.011	107.618	133.619		114.333	376.923	143.096	158.065	102.344	104.255		113.953	350	127.374	144.118	122.438	108.889
111.059	347.41	108.697	128.67		106.434	347.41	106.688	144.754		114.333	376.923	133.463	193.785	101.479	102.083		115.101	350	128.19	155.003	118.159	116.667
111.059	386.011	107.618	128.67		108.697	347.41	106.815	144.754		114.333	376.923	133.463	158.065	103.939	108.889		116.271	326.667	128.533	128.947	116.61	111.364
111.059	347.41	105.4	124.075		108.697	347.41	106.561	144.754		115.488	376.923	133.315	158.065	102.04	116.667		116.271	326.667	129.434	158.065	112.776	111.364
110.921	347.41	106.434	138.964		108.697	315.827	104.507	128.67		115.101	376.923	139.108	157.857	104.893	116.667		116.271	350	130.702	158.065	118.568	113.953
109.798	347.41	105.524	133.619		107.618	347.41	104.629	128.67		115.377	376.923	131.418	163.333	100.882	135.268		116.271	326.667	130.702	163.333	111.519	106.522
109.798	386.011	104.385	133.619		109.798	347.41	105.524	138.964		115.822	376.923	139.108	163.333	102.388	139.188		117.179	353.608	131.562	162.011	118.101	119.512
109.798	347.41	105.524	133.619		109.798	347.41	106.561	144.754		115.822	376.923	134.434	158.065	104.573	108.889		117.179	381.111	128.19	144.118	118.685	113.953
108.697	315.827	105.524	144.754		109.798	347.41	106.688	144.754		116.271	376.923	140.327	163.333	101.18	111.364		117.179	326.667	129.854	136.111	107.524	119.512
108.697	315.827	105.4	144.754		109.933	386.011	106.688	144.754		116.271	376.923	140.327	163.333	103.805	125.641		117.638	376.923	132.214	144.118	118.159	119.512
109.798	315.827	105.524	198.173		111.059	347.41	107.748	133.619		116.271	376.923	139.108	153.125	101.78	122.5		118.159	376.923	137.909	134.359	118.159	113.953
109.798	315.827	106.561	133.619		111.059	347.41	106.561	133.619		116.271	376.923	131.274	158.065	106.949	111.364		118.101	376.923	137.909	143.686	118.159	119.512
108.697	347.41	103.39	138.964		111.059	347.41	105.524	128.67		115.822	376.923	134.434	158.065	101.91	111.364		118.101	306.25	132.214	168.373	119.215	122.5
109.798	347.41	103.509	138.964		111.059	347.41	103.509	138.964		116.271	376.923	134.434	153.125	100.209	111.364		118.101	306.25	133.167	143.859	119.215	122.5
110.921	347.41	102.53	138.964		111.059	347.41	104.385	144.754		116.271	376.923	136.653	153.125	102.083	104.255		118.101	326.667	132.214	153.517	120.291	102.083
109.798	347.41	105.524	138.964		111.059	386.011	104.507	144.754		116.271	376.923	139.108	158.065	100.251	139.188		118.101	326.667	135.573	166.044	113.63	125.641
107.618	386.011	104.385	133.619		111.059	386.011	105.524	138.964		116.271	376.923	135.573	158.065	100.292	106.522		118.101	326.667	135.573	167.785	120.835	113.953
106.434	347.41	104.507	133.619		111.059	347.41	102.53	138.964		116.271	376.923	134.51	163.333	100.84	106.522		118.159	306.25	135.573	141.568	116.723	111.364
106.434	347.41	117.668	128.67		111.059	386.011	105.524	144.754		117.179	376.923	134.434	189.503	100.418	113.953		118.159	306.25	134.51	176.674	111.726	111.364
107.618	386.011	105.4	128.67		111.059	386.011	105.648	133.619		116.723	376.923	134.434	158.065	101.18	116.667		118.159	350	133.463	166.62	116.271	113.953
106.561	347.41	105.648	138.964		112.208	386.011	105.524	133.619		116.723	376.923	134.434	158.065	103.447	119.512		118.159	326.667	134.134	143.429	116.723	111.364
106.434	347.41	105.524	138.964		113.381	347.41	105.524	124.075		116.723	376.923	140.327	153.125	107.14	108.889		118.159	306.25	137.909	143.343	118.101	119.512
106.434	386.011	105.4	133.619		113.381	347.41	105.648	144.754		116.723	376.923	140.327	163.111	103.313	108.889		118.685	326.667	133.463	143.772	120.291	108.889
106.434	386.011	101.57	128.67		113.381	347.41	107.618	128.67		117.179	376.923	136.653	153.125	100.502	102.083		118.685	306.25	133.463	191.01	118.568	119.512
105.4	386.011	104.507	124.075		113.381	347.41	105.524	144.754		117.179	376.923	141.61	153.125	100.209	111.364		118.685	306.25	130.702	144.118	117.638	106.522
105.4	386.011	104.507	131.351		113.381	347.41	107.618	144.754		117.179	376.923	141.61	158.065	103.091	106.522		119.215	306.25	133.167	162.449	118.101	113.953
106.434	386.011	104.507	133.619		112.208	347.41	108.697	138.964		117.179	376.923	140.311	158.065	101.78	122.5		119.215	306.25	134.51	132.432	115.377	119.512
105.4	386.011	102.53	138.964		112.208	347.41	108.697	138.964		116.723	376.923	141.61	163.333	102.432	106.522		119.215	306.25	131.418	144.118	114.333	122.5
103.39	347.41	105.4	144.754		113.381	386.011	109.798	138.964		117.179	376.923	142.934	158.065	106.38	102.083		119.751	306.25	130.347	163.333	119.751	111.364
105.4	347.41	105.4	128.67		112.208	386.011	105.524	138.964		117.179	376.923	143.096	158.065	102.388	108.889		119.215	306.25	129.434	163.333	117.179	125.641
105.4	347.41	104.507	133.619		112.208	347.41	109.798	133.619		117.638	376.923	136.731	158.065	102.083	104.255		119.751	306.25	133.167	132.432	113.576	125.641
102.413	315.827	105.524	138.964		113.381	347.41	111.059	133.619		118.159	376.923	137.909	153.125	101.479	104.255		119.215	306.25	133.463	192.542	117.638	113.953
105.4	315.827	103.509	124.075		113.381	389.544	108.697	138.964		117.638	376.923	137.909	196	104.255	108.889		119.215	306.25	131.418	144.118	115.822	119.512
105.4	289.508	103.509	124.075		113.381	347.41	109.933	138.964		118.159	376.923	141.61	158.065	104.029	106.522		119.215	306.25	133.463	184.977	117.638	104.255
105.4	347.41	101.57	124.075		113.381	386.011	109.933	138.964		118.159	376.923	137.751	148.485	100.671	104.255		119.215	306.25	133.167	143.772	117.638	102.083
105.524	347.41	105.4	215.755		113.381	386.011	109.798	138.964		118.685	376.923	141.568	196	102.04	111.364		119.215	306.25	128.533	144.118	116.271	111.364
105.4	289.508	105.4	229.422		113.381	347.41	111.059	133.619		118.685	376.923	140.327	163.333	103.269	106.522		118.159	306.25	130.347	193.629	119.215	104.255
106.434	315.827	101.57	133.619		113.381	347.41	107.618	138.964		118.685	376.923	140.327	163.333	101.522	108.889		118.159	306.25	131.274	132.432	119.215	125.641
103.39	347.41	104.507	203.139		113.381	347.41	111.059	138.964		119.215	376.923	140.327	163.333	101.265	106.522		118.159	306.25	131.274	142.747	117.638	113.953
102.53	347.41	103.509	205.345		113.525	347.41	111.059	133.619		119.215	376.923	140.327	148.485	103.447	113.953		118.101	326.667	132.214	181.619	112.354	119.512
100.514	347.41	103.39	205.345		114.726	347.41	111.059	144.754		118.685	376.923	139.108	153.125	103.091	113.953		117.638	326.667	127.374	167.785	117.638	122.5
102.53	347.41	103.509	202.415		114.726	347.41	111.059	128.67		118.685	376.923	139.108	153.125	100.251	113.953		116.723	306.25	125.971	183.844	118.568	104.255
100.514	315.827	101.57	202.415		114.726	347.41	108.697	133.619		118.159	376.923	139.108	196	100.502	113.953		115.377	326.667	125.971	144.118	117.179	119.512
100.514	315.827	105.524	191.486		114.726	347.41	111.059	133.619		118.159	376.923	139.108	162.559	102.915	116.667		115.101	326.667	120.291	184.55	111.106	119.512
103.509	315.827	100.514	219.653		113.525	347.41	111.059	133.619		119.215	376.923	139.108	158.065	100.209	106.522		133.315	306.25	118.159	144.118	121.079	116.667
	315.827	104.385	225.471		113.381	347.41	112.208	138.964		119.215	376.923	140.327	158.065	100.167	113.953		123.381	306.25	117.122	194.099	107.668	116.667
	315.827	104.507	214.667		113.525	347.41	112.208	133.619		119.215	376.923	141.61	147.391	100.251	113.953		111.726	326.667	114.497	190.556	122.438	116.667
	347.41	104.507	168.545		114.726	315.827	111.059	128.67		119.215	376.923	141.61	163.333	102.388	108.889		109.335	326.667		144.118	114.116	119.512
	347.41	104.507			114.726	347.41	112.208	138.964		119.751	389.773	141.61	168.966	100.502	116.667		108.84	326.667		144.118	105.724	119.512
	347.41	104.507			114.726	347.41	112.208	128.67		119.751	376.923	141.61	158.065	101.78	108.889			326.667		144.118		108.889
	347.41	104.507			114.726	315.827	112.208	133.619		119.751	376.923	142.934	158.065	100.209	108.889			306.25		144.118		108.889
	347.41				134.019	347.41	112.208	144.754		120.291	376.923	144.282	158.065	102.388	116.667			306.25		161.033		102.083
	347.41				125.864	347.41	112.208	136.622		120.291	376.923	142.934	158.065	104.346	104.255			306.25		148.485		128.947
	347.41				114.726	347.41	112.208	124.075		120.291	376.923	141.61	158.065	104.255	111.364			326.667		158.065		122.5
	347.41					347.41		124.075		120.291	376.923	141.568	158.065	104.255	111.364			306.25		143.945		128.947
	347.41					347.41		133.619		120.291	376.923	142.934	148.485	102.827	111.364			306.25		144.118		106.522
	347.41					347.41		128.67		121.201	376.923	147.228	158.065	102.783	108.889			306.25		191.773		108.889
	347.41					347.41		144.754		121.201	376.923	144.282	158.065	101.01	111.364			306.25		144.118		104.255
	347.41					347.41		138.964		121.201	376.923	141.61	158.065	106.854	113.953			350		143.343		102.083
	347.41					386.011		128.67		121.816	376.923	142.934	158.065	103.625	119.512			350		166.159		102.083
	347.41					347.41		138.964		121.816	376.923	141.61	158.065	100.292	119.512			306.25		143.6		102.083
	347.41					347.41		138.964		121.816	376.923	140.327	158.065	102.344	102.083			306.25		175.383		119.512
	347.41					347.41		138.964		121.816	376.923	140.311	158.065	102.344	108.889			326.667		144.118		104.255
	347.41					347.41		185.437		121.816	376.923	140.327	158.065	100.502	138.068			326.667		194.099		113.953
	347.41					347.41		177.88		122.438	376.923	140.327	158.065	103.984	113.953			326.667		144.118		111.364
	315.827					347.41		186.248		121.816	376.923	140.311	158.065	100.251	116.667			326.667		143.343		125.641
	347.41					347.41		138.964		121.816	376.923	140.327	158.065	101.18	108.889			326.667		194.413		125.641
	347.41					347.41		196.119		121.816	376.923	141.568	163.333	103.091	116.667			326.667		144.118		128.947
	347.41					347.41		133.619		122.438	376.923	141.568	163.333	104.437	116.667			326.667		144.118		128.947
	347.41					386.011		138.964		123.065	376.923	141.568	158.065	100.502	106.522			326.667		175.897		108.889
	347.41					386.011		138.964		123.065	376.923	141.568	158.065	100.671	138.386			350		148.485		106.522
	347.41					386.011		133.619		123.065	376.923	141.568	158.065	102.04	132.725			306.25		155.304		125.641
	347.41					386.011		138.964		123.065	376.923	141.61	163.333	102.563	113.953			326.667		144.118		128.947
	347.41					347.41		138.964		123.699	376.923	140.311	153.125	101.78	108.889			326.667				116.667
	347.41					347.41		124.075		123.827	376.923	141.61	153.125	105.261	113.953			350				119.512
	347.41					347.41		128.67		124.533	376.923	139.108	158.065	102.695	111.364			350				116.667
	347.41					347.41		195.219		125.248	376.923	140.327		103.091	111.364			306.25				119.512
	347.41					347.41		128.67		125.248	376.923	140.327		101.01	104.255			306.25				128.947
	347.41					315.827		138.964		129.017	376.923	141.61		103.269	138.386			306.25				119.512
	386.011					347.41		138.964		126.702	376.923	142.934		102.214	138.386			306.25				111.364
	386.011					347.41		133.619		126.702	376.923	144.282		100.502	138.227			306.25				125.641
	386.011					347.41		138.964		129.854	376.923	147.228		102.739	108.889			326.667				111.364
	347.41					347.41		138.964		129.854	376.923	148.66		103.224	113.953			350				111.364
	347.41					347.41		138.964		130.347	376.923	151.789		123.065	108.889			349.491				102.083
	347.41					315.827		138.964		129.854	376.923	154.863		122.438	106.522			350				116.667
	386.011					289.508		138.964		128.19	376.923	151.789		109.835	108.889			326.667				111.364
	386.011					315.827		138.964		126.702	376.923	141.61		100.629	106.522			306.25				111.364
	347.41					315.827		144.754		124.533	376.923	134.51		102.827	116.667			326.667				116.667
	347.41					315.827		144.754		119.751	376.923	128.19		100.84	116.667			326.667				111.364
107.879	348.322	105.877	152.183		111.821	351.288	107.788	139.56		119.186	377.052	139.854	160.392	102.873	113.664		116.245	323.441	128.89	158.01	116.616	114.752
3.6682	20.9448	3.16463	33.113		4.35758	19.3152	2.79036	12.6553		4.43505	1.28497	4.21554	9.40224	3.45447	9.65233		4.69347	18.7456	6.02503	19.2227	5.2108	8.04092

## Sheet: SI Table 3
xy slice #	Low-SNR 3D SIM			Two-step RCAN (2nd step DL)			One-step RCAN (15 low-SNR inputs)			One-step RCAN (1st step DL + Wiener filter)			One-step DenseDeconNet (15 low-SNR inputs)
	SSIM	PSNR		SSIM	PSNR		SSIM	PSNR		SSIM	PSNR		SSIM	PSNR
16	0.5688	28.1862		0.814	31.7812		0.7363	30.2642		0.7377	30.1401		0.7761	30.5656
19	0.4877	25.3674		0.7987	28.6586		0.7317	26.9754		0.6942	27.1443		0.7723	27.2747
22	0.5777	27.0103		0.8345	30.3413		0.7801	28.9238		0.7745	28.8927		0.8174	29.2732
25	0.6694	28.9064		0.8769	32.3309		0.8327	31.0262		0.8385	30.9534		0.8588	31.4692
28	0.7044	29.4853		0.8795	32.9796		0.8332	31.6749		0.8525	31.6834		0.8639	32.1901
31	0.7509	30.8191		0.8838	34.3963		0.8484	33.1048		0.8637	33.1405		0.8709	33.5451
34	0.799	32.4871		0.8939	36.1829		0.8586	35.0346		0.8773	34.9487		0.8834	35.3183
37	0.7688	31.7347		0.8645	35.6063		0.8108	34.3365		0.845	34.2622		0.855	34.7307
40	0.795	32.8938		0.8774	36.9676		0.8197	35.6833		0.8596	35.5398		0.8653	36.1039
43	0.8383	34.2785		0.9108	38.564		0.8601	36.9463		0.8953	37.3011		0.897	37.4611
46	0.8001	34.4123		0.8613	37.688		0.8074	36.2692		0.8442	36.6137		0.8509	36.5854
Mean	0.705464	30.5074		0.863209	34.1361		0.810818	32.749		0.825682	32.7836		0.846455	33.1379
SD	0.115398	2.97207		0.0342016	3.18125		0.0446663	3.23655		0.0627331	3.28884		0.0408839	3.26255

[truncated: 1 more sheets: SI Table 4]
