# Supplementary material for: Three-dimensional structured illumination microscopy with enhanced axial resolution
Source: Nat Biotechnol. 2023 Jan 26;41(9):1307–19. doi: 10.1038/s41587-022-01651-1 (PMC10497409; doi:10.1038/s41587-022-01651-1)
Supplement: Source Data Fig. 1 — Statistical Source Data for intensity profiles (f) and resolution (g) [file 41587_2022_1651_MOESM20_ESM.xlsx]

## Sheet: Fig. 1f Line profiles
Depth (µm)	Widefield	Widefield (normalized)	3D SIM	3D SIM (normalized)	4-beam SIM	4-beam SIM (normalized)
0	113.603	0.0684313	0	0	0	0
0.0354	118.257	0.0712347	0	0	107.256	0.000400872
0.0708	127.511	0.0768091	0	0	704.916	0.00263464
0.10619	134.723	0.0811534	0	0	2158.28	0.0080666
0.14159	135.93	0.0818805	0	0	4497.04	0.0168078
0.17699	133.381	0.080345	0	0	5618.23	0.0209983
0.21239	130.832	0.0788096	0	0	4830.16	0.0180528
0.24779	127.356	0.0767157	0	0	2760.89	0.0103189
0.28319	122.856	0.074005	713.491	0.00175531	667.486	0.00249475
0.31858	118.166	0.0711799	3940.6	0.00969454	0	0
0.35398	116.448	0.070145	8733.84	0.0214867	0	0
0.38938	125.082	0.0753459	13527.1	0.0332789	103.821	0.000388033
0.42478	139.931	0.0842906	17791.7	0.0437705	1224.97	0.00457835
0.46018	154.781	0.0932358	21468.7	0.0528166	2760.16	0.0103162
0.49558	193.789	0.116733	25008	0.0615238	3648.21	0.0136353
0.53097	258.777	0.15588	27080.3	0.066622	5082.75	0.0189969
0.56637	329.76	0.198638	22572.4	0.0555319	7261.01	0.0271382
0.60177	409.841	0.246877	14239.9	0.0350325	5188.96	0.0193939
0.63717	530.421	0.319511	5907.34	0.0145331	1260.05	0.00470947
0.67257	673.579	0.405745	11760	0.0289316	0	0
0.70796	816.737	0.49198	33452.1	0.0822978	165.655	0.00061914
0.74336	957.804	0.576955	59362.8	0.146043	518	0.00193604
0.77876	1096.6	0.660561	89968.2	0.221337	13316	0.0497689
0.81416	1234.81	0.743812	150550	0.370378	29202.1	0.109144
0.84956	1367.31	0.82363	226884	0.558174	31702.3	0.118488
0.88496	1463.6	0.881631	303219	0.74597	48337.3	0.180662
0.92035	1541.72	0.928691	355346	0.874211	89337	0.333899
0.95575	1619.85	0.97575	379337	0.933233	171521	0.641066
0.99115	1660.1	1	395411	0.972778	255235	0.953945
1.02655	1657.39	0.998367	406476	1	267557	1
1.06195	1642.94	0.989661	361313	0.88889	216221	0.80813
1.09735	1624.38	0.978481	290219	0.713987	122365	0.457341
1.13274	1559.84	0.939606	219125	0.539084	62480.9	0.233524
1.16814	1475.18	0.888607	157197	0.38673	35151.2	0.131379
1.20354	1390.52	0.837608	106764	0.262656	30535.5	0.114127
1.23894	1288.02	0.775869	59538.2	0.146474	25757.6	0.0962697
1.27434	1163.6	0.70092	13107.4	0.0322465	9453.54	0.0353328
1.30973	1033.28	0.622421	384.679	0.000946375	1081.81	0.00404328
1.34513	903.039	0.543966	905.024	0.00222651	0	0
1.38053	775.862	0.467358	1425.37	0.00350665	0	0
1.41593	649.821	0.391434	3195.9	0.00786244	627.199	0.00234417
1.45133	523.781	0.315511	6720.39	0.0165333	2323.19	0.00868297
1.48673	417.417	0.25144	10702.6	0.0263301	5288.08	0.0197643
1.52212	338.23	0.20374	14684.8	0.036127	8688.56	0.0324737
1.55752	265.809	0.160116	12631.9	0.0310767	8104.93	0.0302924
1.59292	193.388	0.116492	8398.74	0.0206623	5786.76	0.0216281
1.62832	159.862	0.0962964	4088.9	0.0100594	2560.19	0.00956876
1.66372	139.597	0.0840894	1224.74	0.00301308	862.669	0.00322425
1.69912	119.794	0.0721606	713.424	0.00175514	499.378	0.00186644
1.73451	107.598	0.0648141	744.063	0.00183052	869.924	0.00325136
1.76991	107.633	0.0648351	774.703	0.0019059	1770.44	0.00661706
1.80531	110.325	0.0664567	723.096	0.00177894	3653.93	0.0136567
1.84071	113.018	0.0680789	641.411	0.00157798	5088.06	0.0190167
1.87611	113.294	0.0682452	557.452	0.00137143	5950.55	0.0222403
1.9115	112.73	0.0679054	456.88	0.001124	4023.07	0.0150363
1.9469	112.105	0.0675289	323.735	0.000796443	1687	0.00630522
1.9823	109.944	0.0662272	184.366	0.000453571	1293.42	0.0048342

## Sheet: Fig. 1g FWHM comparison
	Lateral	Axial	Mean (lateral)	SD	Mean (axial)	SD
Widefield	252.666	573.935	267.462	15.7022	581.372	22.5444
Widefield	256.512	585.554
Widefield	259.496	547.827
Widefield	254.776	590.49
Widefield	259.274	594.177
Widefield	255.35	543.073
Widefield	255.705	553.239
Widefield	258.413	580.812
Widefield	277.095	547.663
Widefield	266.397	594.307
Widefield	283.572	616.499
Widefield	272.389	569.686
Widefield	268.886	581.005
Widefield	259.818	566.68
Widefield	260.739	596.603
Widefield	249.044	569.526
Widefield	252.438	556.318
Widefield	256.627	573.077
Widefield	258.799	554.48
Widefield	258.197	562.192
Widefield	267.334	552.297
Widefield	267.552	584.348
Widefield	262.859	584.535
Widefield	263.314	557.316
Widefield	266.299	551.817
Widefield	262.815	605.22
Widefield	260.497	633.127
Widefield	261.177	574.364
Widefield	266.816	578.157
Widefield	267.293	606.688
Widefield	261.447	578.261
Widefield	267.324	566.116
Widefield	266.702	579.336
Widefield	347.898	635.321
Widefield	269.148	603.503
Widefield	268.985	606.483
Widefield	263.27	569.171
Widefield	265.453	554.359
Widefield	265.247	599.542
Widefield	265.28	590.168
Widefield	270.536	583.046
Widefield	272.722	621.297
Widefield	279.841	610.3
Widefield	283.389	631.535
Widefield	264.793	573.235
Widefield	274.528	555.908
Widefield	267.837	611.009
Widefield	377.062	613.432
Widefield	263.072	571.968
Widefield	266.187	614.978
Widefield	260.309	571.808
Widefield	284.038	598.146
Widefield	262.556	573.206
Widefield	264.786	574.484
Widefield	262.469	573.627
Widefield	264.022	578.789
Widefield	262.615	578.465
Widefield	268.816	604.365
Widefield	265.083	597.772
Widefield	260.478	610.445
Widefield	260.896	609.799
Widefield	270.638	567.59
Widefield	283.336	601.698
Widefield	263.641	571.346
Widefield	269.188	596.536
Widefield	269.476	570.537
Widefield	283.957	594.604
Widefield	265.065	573.971
Widefield	267.84	555.55
Widefield	262.567	586.218
Widefield	265.351	578.184
Widefield	261.185	561.05
Widefield	258.909	568.06
Widefield	257.168	566.038
Widefield	257.481	565.454
Widefield	285.57	602.201
Widefield	262.234	545.261
Widefield	266.715	568.044
Widefield	277.726	628.48
Widefield	254.76	561.579
Widefield	262.974	553.96
Widefield	266.829	567.298
Widefield	261.561	564.358
Widefield	265.031	595.069
Widefield	271.344	590.037
Widefield	261.646	576.968
Widefield	266.049	578.832
Widefield	282.406	577.864
Widefield	264.954	579.071
Widefield	261.107	590.861
Widefield	283.939	642.327
Widefield	275.94	599.708
Widefield	257.147	557.858
Widefield	266.108	576.238
Widefield	268.521	594.461
Widefield	267.859	544.445
Widefield	255.368	583.937
Widefield	262.204	554.629
Widefield	256.096	568.572
Widefield	263.066	561.717
Widefield	277.878	610.819
Widefield	261.307	543.635
3D SIM	114.366	285.286	118.627	10.9328	300.624	12.8663
3D SIM	116.415	305.321
3D SIM	117.1	298.784
3D SIM	113.744	316.115
3D SIM	115.416	308
3D SIM	115.163	301.189
3D SIM	113.941	310.412
3D SIM	117.975	310.731
3D SIM	114.893	286.806
3D SIM	137.508	282.386
3D SIM	115.629	284.835
3D SIM	115.902	286.285
3D SIM	114.233	310.166
3D SIM	114.812	299.919
3D SIM	116.269	297.409
3D SIM	115.214	298.327
3D SIM	112.069	311.104
3D SIM	113.96	314.515
3D SIM	113.998	307.923
3D SIM	112.233	313.565
3D SIM	114.554	289.303
3D SIM	113.341	311.445
3D SIM	115.37	297.593
3D SIM	115.639	301.4
3D SIM	112.805	302.281
3D SIM	115.99	283.908
3D SIM	120.284	277.713
3D SIM	113.624	300.449
3D SIM	116.202	296.422
3D SIM	114.109	305.326
3D SIM	116.109	293.307
3D SIM	119	300.749
3D SIM	122.012	281.514
3D SIM	114.625	303.168
3D SIM	115.842	299.835
3D SIM	115.942	291.751
3D SIM	170.055	258.682
3D SIM	117.068	298
3D SIM	121.674	281.765
3D SIM	117.427	289.798
3D SIM	144.26	275.57
3D SIM	120.522	290.667
3D SIM	117.576	298.472
3D SIM	117.131	293.133
3D SIM	120.775	283.72
3D SIM	113.242	305.058
3D SIM	115.004	292.577
3D SIM	120.426	283.394
3D SIM	166.321	269.994
3D SIM	111.646	310.826
3D SIM	112.984	310.79
3D SIM	112.204	321.426
3D SIM	153.719	286.158
3D SIM	115.616	302.422
3D SIM	117.241	292.342
3D SIM	117.889	301.024
3D SIM	115.703	310.702
3D SIM	112.355	309.631
3D SIM	110.656	320.917
3D SIM	115.898	308.218
3D SIM	153.831	292.822
3D SIM	114.13	317.345
3D SIM	114.955	312.32
3D SIM	120.573	283.547
3D SIM	159.293	275.908
3D SIM	116.125	306.463
3D SIM	113.567	316.057
3D SIM	113.813	311.791
3D SIM	116.537	301.556
3D SIM	114.02	308.536
3D SIM	114.392	293.582
3D SIM	112.926	299.35
3D SIM	115.634	300.651
3D SIM	135.089	295.599
3D SIM	114.428	306.951
3D SIM	113.799	312.817
3D SIM	116.846	300.225
3D SIM	112.412	320.156
3D SIM	113.908	323.281
3D SIM	115.92	303.527
3D SIM	116.648	291.659
3D SIM	114.003	311.308
3D SIM	118.175	299.956
3D SIM	115.059	302.546
3D SIM	115.768	291.126
3D SIM	129.62	293.152
3D SIM	114.079	306.806
3D SIM	115.159	318.249
3D SIM	117.87	293.795
3D SIM	119.209	288.029
3D SIM	114.779	302.136
3D SIM	117.017	322.116
3D SIM	119.06	305.947
3D SIM	111.099	319.208
3D SIM	115.93	299.849
3D SIM	115.838	310.459
3D SIM	114.011	307.535
3D SIM	111.284	334.05
3D SIM	117.476	311.752
3D SIM	114.724	309.712
4-beam SIM	120.442	165.075	123.492	12.0565	162.992	12.9148
4-beam SIM	118.729	171.16
4-beam SIM	120.629	160.916
4-beam SIM	117.732	160.022
4-beam SIM	116.599	167.746
4-beam SIM	116.485	175.992
4-beam SIM	118.969	164.016
4-beam SIM	119.911	143.011
4-beam SIM	116.732	186.937
4-beam SIM	122.223	166.268
4-beam SIM	136.831	150.429
4-beam SIM	122.087	181.001
4-beam SIM	121.494	160.613
4-beam SIM	118.557	160.161
4-beam SIM	119.942	187.237
4-beam SIM	116.677	187.168
4-beam SIM	120.855	163.264
4-beam SIM	116.556	197.861
4-beam SIM	118.551	180.755
4-beam SIM	126.241	145.63
4-beam SIM	119.776	153.349
4-beam SIM	116.706	177.367
4-beam SIM	120.624	163.33
4-beam SIM	118.329	171.56
4-beam SIM	121.791	192.388
4-beam SIM	120.342	166.081
4-beam SIM	121.861	175.434
4-beam SIM	124.806	166.537
4-beam SIM	118.282	171.645
4-beam SIM	120.485	179
4-beam SIM	125.329	163.211
4-beam SIM	117.329	181.212
4-beam SIM	126.522	141.959
4-beam SIM	120.022	155.941
4-beam SIM	202.392	146.543
4-beam SIM	122.936	174.376
4-beam SIM	125.685	163.643
4-beam SIM	123.13	152.48
4-beam SIM	147.227	145.191
4-beam SIM	123.725	146.447
4-beam SIM	122.734	151.548
4-beam SIM	120.708	152.741
4-beam SIM	123.759	156.577
4-beam SIM	120.235	146.827
4-beam SIM	120.743	182.412
4-beam SIM	123.835	144.377
4-beam SIM	166.795	132.476
4-beam SIM	121.349	161.468
4-beam SIM	119.931	143.79
4-beam SIM	118.754	166.074
4-beam SIM	145.349	160.1
4-beam SIM	121.257	155.773
4-beam SIM	124.5	168.212
4-beam SIM	124.59	159.893
4-beam SIM	119.257	183.389
4-beam SIM	123.476	152.998
4-beam SIM	117.914	180.235
4-beam SIM	122.071	155.79
4-beam SIM	117.48	174.355
4-beam SIM	153.356	170.332
4-beam SIM	117.163	161.594
4-beam SIM	116.487	184.741
4-beam SIM	127.435	149.664
4-beam SIM	159.811	150.325
4-beam SIM	114.172	180.883
4-beam SIM	123.484	150.747
4-beam SIM	116.27	169.492
4-beam SIM	122.932	152.076
4-beam SIM	119.368	170.087
4-beam SIM	121.134	144.75
4-beam SIM	117.774	158.773
4-beam SIM	118.809	168.121
4-beam SIM	149.885	153.003
4-beam SIM	118.445	150.317
4-beam SIM	121.916	150.755
4-beam SIM	120.613	151.462
4-beam SIM	115.717	171.08
4-beam SIM	114.364	161.89
4-beam SIM	121.055	151.577
4-beam SIM	120.86	162.555
4-beam SIM	118.986	156.975
4-beam SIM	123.874	158.09
4-beam SIM	116.097	175.173
4-beam SIM	123.194	154.47
4-beam SIM	141.91	150.931
4-beam SIM	119.217	176.573
4-beam SIM	116.565	173.324
4-beam SIM	118.272	153.63
4-beam SIM	120.839	158.063
4-beam SIM	121.419	153.69
4-beam SIM	119.136	167.877
4-beam SIM	123.488	161.735
4-beam SIM	118.977	170.729
4-beam SIM	119.685	155.861
4-beam SIM	119.164	161.571
4-beam SIM	119.991	152.165
4-beam SIM	115.599	177.315
4-beam SIM	117.836	170.806
4-beam SIM	122.091	150.987
