# Supplementary material for: Three-dimensional structured illumination microscopy with enhanced axial resolution
Source: Nat Biotechnol. 2023 Jan 26;41(9):1307–19. doi: 10.1038/s41587-022-01651-1 (PMC10497409; doi:10.1038/s41587-022-01651-1)
Supplement: Source Data Fig. 2 — Statistical Source Data for intensity profiles (d) [file 41587_2022_1651_MOESM21_ESM.xlsx]

## Sheet: Fig. 2d Line profiles
Depth (µm)	Widefield	Widefield (normalized)	3D SIM	3D SIM (normalized)	4-beam SIM	4-beam SIM (normalized)
0	33272.5	0.632648	4	0.000134845	167.25	0.0260848
0.03558	33993.2	0.646352	2.657	8.95706e-05	235.378	0.0367102
0.07115	35452	0.67409	34.741	0.00117116	289.826	0.045202
0.10673	36930	0.702192	128.36	0.00432717	179.506	0.0279962
0.1423	38746.6	0.736734	249.189	0.00840046	94.407	0.014724
0.17788	40938.1	0.778402	435.081	0.0146671	172.797	0.0269499
0.21345	43129.8	0.820076	1802.09	0.0607506	364.012	0.0567723
0.24903	45214.7	0.859718	4596.65	0.154958	550.692	0.0858874
0.2846	47059.3	0.894792	7390.98	0.249159	495.445	0.0772709
0.32018	48768.4	0.927289	10427.8	0.351532	486.895	0.0759374
0.35575	50477.6	0.959787	14041.4	0.473352	885.439	0.138095
0.39133	51673	0.982518	17992	0.606533	1869.74	0.291609
0.4269	52014.2	0.989005	21943.3	0.739735	3343.99	0.521538
0.46248	52349	0.995371	25116.7	0.846712	4117.63	0.642196
0.49805	52592.4	1	26857.9	0.905411	3967.01	0.618705
0.53363	52558	0.999345	28587.4	0.963717	3052.65	0.4761
0.5692	52314.9	0.994722	29663.7	1	2786.15	0.434535
0.60478	52071.2	0.99009	28601.5	0.964191	4346.47	0.677886
0.64035	51830	0.985503	25870.2	0.872114	5747.27	0.896359
0.67593	51594.7	0.981028	23138.8	0.780036	6360.77	0.992043
0.7115	51359.7	0.97656	20101.2	0.677635	5098.98	0.795251
0.74708	51111.1	0.971833	16215.6	0.546649	3161.8	0.493123
0.78265	50804.2	0.965999	12265.9	0.413497	1767.94	0.275732
0.81823	50438.8	0.95905	8725.42	0.294144	709.419	0.110643
0.8538	50073.3	0.952101	7099.08	0.239318	191.262	0.0298297
0.88938	49515.1	0.941487	7508.76	0.253129	0	0
0.92496	48211.4	0.916698	7918.48	0.266942	378.497	0.0590314
0.96053	46795.9	0.889784	8502.09	0.286615	2315.49	0.361131
0.99611	45343.1	0.86216	9859.73	0.332383	4470.09	0.697167
1.03168	43643	0.829835	11334.4	0.382097	6411.79	1
1.06726	41588.1	0.790762	12631.9	0.425836	6397.1	0.997709
1.10283	39533.9	0.751703	12622.9	0.425533	4812.22	0.750527
1.13841	37548.1	0.713945	10644.2	0.358829	2794.64	0.43586
1.17398	36041.8	0.685303	8665.71	0.292131	1116.43	0.174121
1.20956	34649.9	0.658838	6743.84	0.227343	753.378	0.117499
1.24513	33255.6	0.632328	5314.24	0.179149	399.105	0.0622455
1.28071	31830.1	0.605222	4001.99	0.134912	76.86	0.0119873
1.31628	30337.4	0.576839	2720.49	0.0917109	4.419	0.000689199
1.35186	28844.4	0.548451	1901.43	0.0640996	0	0
1.38743	27344.2	0.519926	2146.8	0.0723711	0.244	3.80549e-05
1.42301	25709.9	0.488852	2392.16	0.0806426	5.695	0.000888207
1.45858	24028.7	0.456885	2620.06	0.0883255	29.866	0.00465798
1.49416	22367.2	0.425294	2129.25	0.0717796	528.25	0.0823873
1.52973	0	0	0	0	0	0
