# Supplementary material for: Three-dimensional structured illumination microscopy with enhanced axial resolution
Source: Nat Biotechnol. 2023 Jan 26;41(9):1307–19. doi: 10.1038/s41587-022-01651-1 (PMC10497409; doi:10.1038/s41587-022-01651-1)
Supplement: Source Data Fig. 4 — Statistical Source Data for intensity profiles (d) [file 41587_2022_1651_MOESM22_ESM.xlsx]

## Sheet: Fig. 4d Line profiles
Depth (µm)	3D SIM	3D SIM (normalized)		4-beam SIM	4-beam SIM (normalized)	4-beam SIM (offset_shift)		DL prediction	DL prediction (normalized)	DL prediction (offset_shift)
0	11201.1	0.0493511		0	0	-1.05		26997.5	0.0481347	-2.05187
0.05	11827.6	0.0521114		0	0	-1.05		23098.7	0.0411834	-2.05882
0.1	13186.7	0.0580993		0	0	-1.05		11865.8	0.021156	-2.07884
0.15	13035.3	0.0574324		0	0	-1.05		23361.8	0.0416525	-2.05835
0.2	11068.7	0.0487677		11444.6	0.0548921	-0.995108		24057.4	0.0428928	-2.05711
0.25	13289.8	0.0585537		7570.79	0.0363122	-1.01369		33801.6	0.060266	-2.03973
0.3	12989.2	0.0572292		8398.88	0.040284	-1.00972		27991.9	0.0499078	-2.05009
0.35	11850.5	0.0522121		13400	0.0642711	-0.985729		15666.3	0.0279319	-2.07207
0.4	11007.1	0.0484961		15361.7	0.0736801	-0.97632		25795	0.0459908	-2.05401
0.45	9406.05	0.0414422		9935.81	0.0476556	-1.00234		10495.8	0.0187134	-2.08129
0.5	10258.4	0.0451974		10749.9	0.0515601	-0.99844		8027.04	0.0143117	-2.08569
0.55	13408.7	0.0590774		12738.9	0.0611001	-0.9889		38744.1	0.0690781	-2.03092
0.6	14305.6	0.0630293		11822.9	0.0567068	-0.993293		29056.4	0.0518056	-2.04819
0.65	12483.3	0.0550003		11397.8	0.0546678	-0.995332		22126.4	0.0394499	-2.06055
0.7	12224.2	0.0538588		15854.7	0.0760447	-0.973955		7835.24	0.0139697	-2.08603
0.75	12420.6	0.0547241		11283.1	0.0541178	-0.995882		4154.43	0.00740707	-2.09259
0.8	12514.1	0.0551359		7572.14	0.0363187	-1.01368		15717.8	0.0280237	-2.07198
0.85	13128.1	0.0578411		13060.7	0.0626436	-0.987356		26811.8	0.0478037	-2.0522
0.9	16056.3	0.0707427		14122.2	0.067735	-0.982265		41437.9	0.073881	-2.02612
0.95	26259.4	0.115697		8350.67	0.0400527	-1.00995		31476.8	0.056121	-2.04388
1	49870	0.219722		15039.6	0.0721352	-0.977865		20889.6	0.0372448	-2.06276
1.05	78527.9	0.345987		17920.1	0.0859509	-0.964049		22660.5	0.0404022	-2.0596
1.1	108027	0.475956		38715.4	0.185693	-0.864307		26001.5	0.0463589	-2.05364
1.15	132937	0.585709		109855	0.526903	-0.523097		124941	0.222762	-1.87724
1.2	148809	0.655637		183012	0.87779	-0.17221		294290	0.524699	-1.5753
1.25	153319	0.675508		148110	0.710387	-0.339613		287675	0.512905	-1.5871
1.3	151107	0.665762		83544.1	0.400707	-0.649293		136335	0.243076	-1.85692
1.35	165757	0.730308		65121.1	0.312344	-0.737656		119441	0.212955	-1.88705
1.4	169551	0.747024		116997	0.561158	-0.488842		212229	0.378391	-1.72161
1.45	175294	0.772327		131916	0.632715	-0.417285		424532	0.756913	-1.34309
1.5	162286	0.715016		85847.6	0.411756	-0.638244		279683	0.498656	-1.60134
1.55	130095	0.573188		24121.5	0.115695	-0.934305		33028.6	0.0588878	-2.04111
1.6	86868.2	0.382733		18814.4	0.0902406	-0.959759		16675.9	0.029732	-2.07027
1.65	46389.4	0.204387		23229.4	0.111417	-0.938583		15438.7	0.0275262	-2.07247
1.7	18967.7	0.0835698		18286	0.087706	-0.962294		11262.9	0.0200811	-2.07992
1.75	14819.9	0.0652953		22144	0.106211	-0.943789		16865.4	0.0300699	-2.06993
1.8	24069.3	0.106047		38082.4	0.182656	-0.867344		17410.3	0.0310414	-2.06896
1.85	44029.1	0.193988		75578.2	0.3625	-0.6875		30426.1	0.0542477	-2.04575
1.9	67690.6	0.298238		123007	0.589983	-0.460017		41179	0.0734195	-2.02658
1.95	97027.2	0.427493		157505	0.75545	-0.29455		43957.4	0.0783731	-2.02163
2	151286	0.66655		152428	0.731097	-0.318903		205673	0.366701	-1.7333
2.05	196575	0.866092		126953	0.60891	-0.44109		213502	0.38066	-1.71934
2.1	223219	0.983483		98863.9	0.474186	-0.575814		560873	1	-1.1
2.15	226968	1		77468.6	0.371567	-0.678433		478212	0.852621	-1.24738
2.2	205913	0.907234		46852.7	0.224722	-0.825278		200341	0.357195	-1.74281
2.25	167661	0.7387		28871.3	0.138477	-0.911523		65991.5	0.117659	-1.98234
2.3	122470	0.539592		58211.7	0.279204	-0.770796		35180.9	0.0627251	-2.03727
2.35	107636	0.474235		100752	0.483243	-0.566757		18705	0.0333498	-2.06665
2.4	140242	0.617893		128818	0.617858	-0.432142		82749.7	0.147537	-1.95246
2.45	168954	0.744395		119530	0.573309	-0.476691		328534	0.585754	-1.51425
2.5	181311	0.79884		62069.6	0.297708	-0.752292		466182	0.831171	-1.26883
2.55	173678	0.76521		71267.1	0.341822	-0.708178		320298	0.57107	-1.52893
2.6	179494	0.790833		172743	0.828538	-0.221462		127527	0.227372	-1.87263
2.65	204511	0.901056		208492	1	-0.0500001		446200	0.795545	-1.30445
2.7	206443	0.909568		161620	0.775186	-0.274814		516815	0.921446	-1.17855
2.75	186635	0.822297		74622.1	0.357914	-0.692086		212439	0.378765	-1.72123
2.8	150623	0.663629		32183.4	0.154363	-0.895637		43234	0.0770833	-2.02292
2.85	105824	0.466251		16535.2	0.0793087	-0.970691		25373.8	0.0452398	-2.05476
2.9	62848.3	0.276904		18204.5	0.0873151	-0.962685		18467.4	0.0329262	-2.06707
2.95	31616.8	0.1393		27644.9	0.132595	-0.917405		26613.4	0.04745	-2.05255
3	16023.8	0.0705991		36406.1	0.174617	-0.875383		36234.1	0.064603	-2.0354
3.05	15240.9	0.0671498		32147.7	0.154192	-0.895808		18001.3	0.0320952	-2.0679
3.1	13962	0.0615152		18614.8	0.0892831	-0.960717		11930.7	0.0212717	-2.07873
3.15	17331.1	0.076359		7880.33	0.0377968	-1.0122		28931.3	0.0515825	-2.04842
3.2	18324	0.0807336		14440	0.0692592	-0.980741		24398.2	0.0435004	-2.0565
3.25	17259.8	0.0760448		18122.1	0.0869198	-0.96308		27341.6	0.0487483	-2.05125
3.3	24745.4	0.109026		14119.7	0.0677231	-0.982277		60546.7	0.107951	-1.99205
3.35	26617.2	0.117273		14247.8	0.0683376	-0.981662		57558	0.102622	-1.99738
3.4	23578.5	0.103885		12930.8	0.0620208	-0.987979		15085.4	0.0268963	-2.0731
3.45	17010.5	0.0749466		8874.84	0.0425668	-1.00743		9349.92	0.0166703	-2.08333
3.5	12432.8	0.0547779		3206.48	0.0153794	-1.03462		8210.95	0.0146396	-2.08536
3.55	16062.7	0.0707709		15696.1	0.0752841	-0.974716		18404	0.0328131	-2.06719
3.6	16794.7	0.0739957		15363.4	0.0736883	-0.976312		47076.3	0.0839339	-2.01607
3.65	14964.2	0.0659308		8257.07	0.0396038	-1.0104		47001.9	0.0838014	-2.0162
3.7	12621.7	0.05561		5354.94	0.0256842	-1.02432		10072.7	0.017959	-2.08204
3.75	10874.5	0.0479121		7500.85	0.0359767	-1.01402		10522.4	0.0187608	-2.08124
3.8	13043.6	0.0574688		11803	0.0566113	-0.993389		13159.3	0.0234621	-2.07654
3.85	14115.2	0.0621905		10953.1	0.0525347	-0.997465		16097.2	0.0287002	-2.0713
3.9	14083	0.0620483		11499.7	0.0551565	-0.994843		20992.4	0.037428	-2.06257
3.95	13026.4	0.0573932		9505.01	0.0455894	-1.00441		45726.1	0.0815266	-2.01847
