# Supplementary material for: Three-dimensional structured illumination microscopy with enhanced axial resolution
Source: Nat Biotechnol. 2023 Jan 26;41(9):1307–19. doi: 10.1038/s41587-022-01651-1 (PMC10497409; doi:10.1038/s41587-022-01651-1)
Supplement: Source Data Extended Data Fig. 3 — Statistical Source Data for intensity profiles (c) and resolution (d) [file 41587_2022_1651_MOESM23_ESM.xlsx]

## Sheet: ED Fig. 3c Line profiles
Depth (µm)	Widefield	Widefield (normalized)	3D SIM	3D SIM (normalized)	4-beam SIM	4-beam SIM (normalized)
0	58.148	0.0224156	923.733	0.00216079	0	0
0.04082	69.068	0.0266251	844.522	0.0019755	0	0
0.08163	80.614	0.031076	618.657	0.00144716	3678.41	0.00303255
0.12245	91.392	0.0352309	342.939	0.000802202	11777.4	0.00970949
0.16327	100.347	0.0386829	169.794	0.000397182	27095.4	0.0223379
0.20408	108.597	0.0418632	92.763	0.000216991	37740.6	0.0311141
0.2449	120.166	0.046323	38.207	8.93737e-05	39089.7	0.0322263
0.28571	140.004	0.0539704	1224.62	0.00286462	25523.7	0.0210422
0.32653	163.769	0.0631316	3763.29	0.00880309	11167.3	0.00920656
0.36735	199.437	0.0768813	6658.88	0.0155764	1944	0.00160267
0.40816	266.653	0.102793	9731.07	0.0227629	0	0
0.44898	351.773	0.135606	13028.8	0.030477	2338.18	0.00192764
0.4898	455.071	0.175426	16392.2	0.0383446	12107.6	0.00998172
0.53061	610.305	0.235267	18854.9	0.0441053	31832.7	0.0262434
0.57143	800.083	0.308425	19954.6	0.0466778	23987	0.0197754
0.61224	999.388	0.385256	20624.1	0.0482439	9583.27	0.00790063
0.65306	1228.55	0.473597	31159.3	0.0728878	1738.63	0.00143336
0.69388	1480.64	0.570774	59640.5	0.139511	0	0
0.73469	1724.99	0.664971	94187.4	0.220323	0	0
0.77551	1942.13	0.748676	138575	0.324155	0	0
0.81633	2135.46	0.823203	204922	0.479352	0	0
0.85714	2316.59	0.893026	279139	0.652961	115190	0.0949651
0.89796	2447.94	0.943661	344140	0.805012	379123	0.312556
0.93878	2530.19	0.975369	383180	0.896335	836874	0.689935
0.97959	2594.09	1	412428	0.964751	1.1608e+06	0.956986
1.02041	2567.08	0.989587	427497	1	1.21298e+06	1
1.06122	2439.85	0.940542	389887	0.912022	936828	0.772338
1.10204	2303.79	0.888091	331496	0.775435	558009	0.460033
1.14286	2110.44	0.813555	271763	0.635708	251415	0.207271
1.18367	1847.07	0.71203	204964	0.479451	66658.5	0.0549545
1.22449	1582.74	0.610132	135264	0.316409	7349.67	0.00605921
1.26531	1308.96	0.504594	69553.9	0.1627	583.68	0.000481197
1.30612	1022.48	0.394157	38126.7	0.0891858	0	0
1.34694	738.636	0.284738	21277.6	0.0497725	0	0
1.38776	512.825	0.19769	4973.7	0.0116345	14686	0.0121074
1.42857	372.407	0.14356	0	0	51347	0.0423315
1.46939	231.989	0.0894298	0	0	69021.5	0.0569026
1.5102	136.728	0.0527075	0	0	54836	0.0452078
1.55102	112.686	0.0434395	0	0	25103.7	0.0206959
1.59184	89.76	0.0346017	0	0	5880.84	0.00484827
1.63265	84.838	0.0327043	0	0	1132.19	0.000933395
1.67347	109.108	0.0420602	527.69	0.00123437	276.655	0.00022808
1.71429	135.716	0.0523174	1336.86	0.00312717	1859.21	0.00153277
1.7551	156.809	0.0604486	2166.08	0.0050669	12327.2	0.0101628
1.79592	168.654	0.0650147	3179.72	0.007438	29434	0.0242659
1.83673	179.138	0.0690562	4306.27	0.0100732	38886.1	0.0320584
1.87755	179.071	0.0690304	5446.36	0.0127401	34284.9	0.0282651
1.91837	160.604	0.0619115	4876.04	0.011406	21575.2	0.017787
1.95918	147.227	0.0567548	3102.34	0.00725697	8002.66	0.00659754

## Sheet: ED Fig. 3d FWHM comparison
	Lateral	Axial	Mean (lateral)	SD	Mean (axial)	SD
Widefield	252.65	586.831	260.435	16.4488	595.109	22.1933
Widefield	248.809	570.447
Widefield	269.556	618.25
Widefield	252.163	589.029
Widefield	253.407	571.23
Widefield	258.773	595.229
Widefield	256.501	590.83
Widefield	264.982	592.234
Widefield	268.383	580.588
Widefield	246.421	559.172
Widefield	251.681	585.673
Widefield	252.921	579.722
Widefield	246.881	574.11
Widefield	252.453	582.802
Widefield	249.316	572.038
Widefield	276.362	635.02
Widefield	250.758	563.418
Widefield	270.974	636.01
Widefield	247.39	569.252
Widefield	254.678	581.659
Widefield	261.667	590.774
Widefield	248.17	584.484
Widefield	255.355	556.018
Widefield	249.882	564.762
Widefield	268.572	551.746
Widefield	256.997	599.796
Widefield	256.174	592.212
Widefield	255.081	595.295
Widefield	274.18	621.158
Widefield	251.501	577.971
Widefield	272.719	610.242
Widefield	251.111	604.414
Widefield	360.656	640.869
Widefield	250.671	588.275
Widefield	248.624	595.295
Widefield	250.453	598.641
Widefield	266.781	614.47
Widefield	252.313	571.713
Widefield	251.876	596.808
Widefield	271.064	627.774
Widefield	251.384	577.951
Widefield	249.808	600.335
Widefield	254.134	579.87
Widefield	258.26	594.192
Widefield	251.435	571.357
Widefield	268.432	581.354
Widefield	250.385	577.768
Widefield	254.94	585.981
Widefield	276.477	629.24
Widefield	252.255	569.919
Widefield	251.28	581.714
Widefield	259.006	605.036
Widefield	258.154	624.322
Widefield	257.569	584.994
Widefield	255.118	588.497
Widefield	334.552	646.431
Widefield	249.015	571.054
Widefield	252.349	575.068
Widefield	248.363	579.815
Widefield	254.584	601.115
Widefield	275.608	636.44
Widefield	251.948	591.905
Widefield	267.581	602.577
Widefield	286.694	635.255
Widefield	265.043	635.178
Widefield	256.455	583.847
Widefield	259.723	586.301
Widefield	272.207	599.202
Widefield	273.315	648.88
Widefield	259.195	608.832
Widefield	257.84	597.304
Widefield	259.62	576.05
Widefield	247.764	584.687
Widefield	277.411	627.409
Widefield	265.305	618.207
Widefield	253.431	591.518
Widefield	255.952	590.557
Widefield	253.941	609.994
Widefield	254.61	615.773
Widefield	275.393	596.556
Widefield	264.468	614.87
Widefield	270.834	626.648
Widefield	254.885	592.335
Widefield	256.638	597.687
Widefield	254.668	573.952
3D SIM	114.178	395.895	120.369	11.4546	350.289	15.0584
3D SIM	111.64	384.617
3D SIM	114.738	371.939
3D SIM	116.132	354.869
3D SIM	113.291	364.95
3D SIM	115.311	360.615
3D SIM	110.971	370.958
3D SIM	115.416	352.087
3D SIM	117.816	344.215
3D SIM	114.406	362.937
3D SIM	118.775	343.748
3D SIM	117.269	343.967
3D SIM	116.669	340.822
3D SIM	117.827	346.501
3D SIM	118.2	331.535
3D SIM	127.235	327.836
3D SIM	118.253	336.032
3D SIM	121.467	323.279
3D SIM	116.238	359.2
3D SIM	120.087	342.936
3D SIM	117.062	335.153
3D SIM	114.99	339.883
3D SIM	121.53	330.05
3D SIM	116.522	349.255
3D SIM	115.338	353.857
3D SIM	116.299	356.033
3D SIM	113.012	376.805
3D SIM	119.674	349.962
3D SIM	161.873	341.447
3D SIM	115.382	339.977
3D SIM	159.471	337.95
3D SIM	116.963	351.137
3D SIM	117.71	346.519
3D SIM	116.067	368.999
3D SIM	115.07	354.345
3D SIM	116.009	351.058
3D SIM	117.733	335.539
3D SIM	117.088	337.172
3D SIM	119.76	338.379
3D SIM	119.58	349.329
3D SIM	119.184	346.047
3D SIM	117.306	345.93
3D SIM	172.298	336.99
3D SIM	114.985	349.777
3D SIM	151.655	329.34
3D SIM	113.462	355.74
3D SIM	120.22	354.09
3D SIM	120.068	369.767
3D SIM	115.636	376.998
3D SIM	115.213	364.071
3D SIM	115.971	363.364
3D SIM	113.373	364
3D SIM	142.96	335.235
3D SIM	116.652	346.172
3D SIM	116	350.604
3D SIM	114.537	377.232
3D SIM	117.324	369.115
3D SIM	116.608	344.199
3D SIM	128.175	343.676
3D SIM	131.559	361.008
3D SIM	119.086	343.233
3D SIM	114.466	373.342
3D SIM	116.963	346.573
3D SIM	116.274	345.554
3D SIM	114.965	363.402
3D SIM	149.568	330.084
3D SIM	115.337	363.526
3D SIM	118.345	350.95
3D SIM	123.271	337.326
3D SIM	115.098	330.516
3D SIM	112.657	367.527
3D SIM	113.294	359.941
3D SIM	119.276	337.358
3D SIM	115.648	344.568
3D SIM	116.242	339.902
3D SIM	121.189	325.169
3D SIM	113.756	362.624
3D SIM	119.485	339.264
3D SIM	118.562	348.07
3D SIM	116.013	361.59
3D SIM	144.163	317.73
4-beam SIM	125.799	149.535	127.619	9.84857	164.393	24.997
4-beam SIM	126.261	151.039
4-beam SIM	122.519	165.749
4-beam SIM	117.352	171.333
4-beam SIM	120.068	171.822
4-beam SIM	117.953	168.408
4-beam SIM	119.253	164.281
4-beam SIM	126.622	150.169
4-beam SIM	118.99	187.996
4-beam SIM	119	176.185
4-beam SIM	129.351	160.09
4-beam SIM	129.447	152.611
4-beam SIM	126.527	160.292
4-beam SIM	130.702	163.647
4-beam SIM	135.082	138.828
4-beam SIM	122.623	144.691
4-beam SIM	131.134	140.629
4-beam SIM	130.843	134.283
4-beam SIM	132.315	136.332
4-beam SIM	123.898	144.798
4-beam SIM	124.544	147.183
4-beam SIM	126.089	154.452
4-beam SIM	125.116	159.271
4-beam SIM	125.95	165.645
4-beam SIM	120.409	162.635
4-beam SIM	126.042	152.075
4-beam SIM	161.635	149.037
4-beam SIM	125.266	164.92
4-beam SIM	165.83	154.43
4-beam SIM	129.166	157.272
4-beam SIM	125.906	146.802
4-beam SIM	123.118	174.977
4-beam SIM	125.995	153.01
4-beam SIM	125.655	162.96
4-beam SIM	121.487	183.039
4-beam SIM	124.829	159.086
4-beam SIM	125.514	168.079
4-beam SIM	123.835	168.687
4-beam SIM	123.739	201.587
4-beam SIM	121.422	154.095
4-beam SIM	168.219	157.903
4-beam SIM	127.204	151.05
4-beam SIM	145.928	164.193
4-beam SIM	128.643	143.86
4-beam SIM	125.443	167.307
4-beam SIM	125.117	180.296
4-beam SIM	125.941	143.102
4-beam SIM	120.465	182.019
4-beam SIM	128.693	157.101
4-beam SIM	124.023	200.332
4-beam SIM	148.332	148.062
4-beam SIM	123.826	170.639
4-beam SIM	121.616	178.146
4-beam SIM	122.326	162.552
4-beam SIM	129.066	147.132
4-beam SIM	127.217	162.147
4-beam SIM	134.354	186.857
4-beam SIM	142.681	152.913
4-beam SIM	128.34	146.001
4-beam SIM	126.839	153.083
4-beam SIM	123.936	169.699
4-beam SIM	126.614	159.261
4-beam SIM	118.749	172.482
4-beam SIM	152.79	170.4
4-beam SIM	123.403	170.914
4-beam SIM	120.102	174.434
4-beam SIM	124.288	177.117
4-beam SIM	120.444	158.676
4-beam SIM	123.906	178.804
4-beam SIM	123.06	160.472
4-beam SIM	132.411	155.817
4-beam SIM	125.346	175.861
4-beam SIM	125.683	170.074
4-beam SIM	124.413	150.963
4-beam SIM	126.509	162.332
4-beam SIM	121.181	182.176
4-beam SIM	117.691	346.146
4-beam SIM	122.217	160.352
