# Supplementary material for: Three-dimensional structured illumination microscopy with enhanced axial resolution
Source: Nat Biotechnol. 2023 Jan 26;41(9):1307–19. doi: 10.1038/s41587-022-01651-1 (PMC10497409; doi:10.1038/s41587-022-01651-1)
Supplement: Source Data Extended Data Fig. 4 — Statistical Source Data for intensity profiles (c and g) [file 41587_2022_1651_MOESM24_ESM.xlsx]

## Sheet: ED Fig. 4c Line profiles
Depth (µm)	3D SIM	3D SIM (normalized)	Depth (µm)	4-beam SIM	4-beam SIM (normalized)	4-beam SIM (offset_shift)	Depth (µm)	DL prediction	DL prediction (normalized)	DL prediction (offset_shift)
0	134.3	0.00930207	0	77.944	0.00287418	-1.04713	0	485.313	0.0182555	-2.08174
0.05	131.946	0.00913903	0.05	238.89	0.00880905	-1.04119	0.05	549.374	0.0206652	-2.07933
0.1	120.177	0.00832387	0.1	801.57	0.0295578	-1.02044	0.1	692.292	0.0260412	-2.07396
0.15	101.345	0.0070195	0.15	1593.32	0.0587535	-0.991247	0.15	667.083	0.0250929	-2.07491
0.2	801.172	0.0554919	0.2	1872.82	0.0690599	-0.98094	0.2	555.401	0.0208919	-2.07911
0.25	2459.21	0.170333	0.25	1702.44	0.0627774	-0.987223	0.25	700.567	0.0263525	-2.07365
0.3	4627.94	0.320547	0.3	1969.4	0.0726214	-0.977379	0.3	709.202	0.0266773	-2.07332
0.35	7881.23	0.545881	0.35	2935.97	0.108263	-0.941737	0.35	1557.56	0.0585889	-2.04141
0.4	11947.9	0.827555	0.4	5841.44	0.215403	-0.834597	0.4	8675.94	0.326353	-1.77365
0.45	14321.5	0.991958	0.45	14541.7	0.536223	-0.513777	0.45	21530.4	0.809886	-1.29011
0.5	14437.6	1	0.5	25816.2	0.951972	-0.0980285	0.5	26584.5	1	-1.1
0.55	13555.7	0.938914	0.55	27118.7	1	-0.05	0.55	17853	0.671555	-1.42844
0.6	10939.1	0.757679	0.6	17772.8	0.655369	-0.394631	0.6	6795.99	0.255637	-1.84436
0.65	7021.47	0.486331	0.65	8794.25	0.324287	-0.725713	0.65	1904.63	0.0716445	-2.02836
0.7	4263.28	0.295289	0.7	4849.07	0.178809	-0.871191	0.7	786.072	0.0295688	-2.07043
0.75	3050.98	0.211321	0.75	3265.81	0.120426	-0.929574	0.75	560.369	0.0210788	-2.07892
0.8	2685.74	0.186023	0.8	2123.49	0.0783034	-0.971697	0.8	577.767	0.0217332	-2.07827
0.85	4162.8	0.28833	0.85	2247.87	0.0828899	-0.96711	0.85	976.367	0.0367269	-2.06327
0.9	7021.59	0.486339	0.9	3638.69	0.134176	-0.915824	0.9	2239.83	0.0842533	-2.01575
0.95	9438.96	0.653774	0.95	6367.52	0.234802	-0.815198	0.95	7680.95	0.288926	-1.81107
1	11267.8	0.780444	1	12690.4	0.467958	-0.582042	1	19838.2	0.746233	-1.35377
1.05	12374	0.857066	1.05	19558.4	0.721213	-0.328787	1.05	25189.5	0.947526	-1.15247
1.1	11178.4	0.774257	1.1	18648.4	0.687659	-0.362341	1.1	14581	0.548476	-1.55152
1.15	8256.52	0.571875	1.15	10454.2	0.385496	-0.664504	1.15	3489.59	0.131264	-1.96874
1.2	5534.89	0.383366	1.2	3065.62	0.113045	-0.936955	1.2	613.695	0.0230847	-2.07692
1.25	3080.31	0.213353	1.25	337.233	0.0124354	-1.03756	1.25	362.06	0.0136192	-2.08638
1.3	995.049	0.0689205	1.3	36.074	0.00133023	-1.04867	1.3	470.046	0.0176812	-2.08232
1.35	120.025	0.00831334	1.35	65.515	0.00241586	-1.04758	1.35	708.831	0.0266633	-2.07334
1.4	152.679	0.0105751	1.4	424.29	0.0156457	-1.03435	1.4	762.952	0.0286991	-2.0713
1.45	294.663	0.0204094	1.45	1190.59	0.0439028	-1.0061	1.45	593.25	0.0223156	-2.07768
1.5	582.419	0.0403403	1.5	1547.96	0.0570808	-0.992919	1.5	1386	0.0521356	-2.04786
1.55	855.264	0.0592385	1.55	1102.19	0.0406433	-1.00936	1.55	2298.58	0.0864631	-2.01354
1.6	922.69	0.0639086	1.6	847.36	0.0312463	-1.01875	1.6	1353.44	0.0509108	-2.04909
1.65	836.051	0.0579077	1.65	1190.28	0.0438914	-1.00611	1.65	445.809	0.0167695	-2.08323
1.7	876.41	0.0607031	1.7	1413.05	0.0521061	-0.997894	1.7	623.734	0.0234623	-2.07654

## Sheet: ED Fig. 4g Line profiles
Depth (µm)	3D SIM	3D SIM (normalized)	Depth (µm)	4-beam SIM	4-beam SIM (normalized)	4-beam SIM (offset_shift)	Depth (µm)	DL prediction	DL prediction (normalized)	DL prediction (offset_shift)
0.5	105.789	0.00236206	0.5	18.79	0.000522136	-1.04948	0.5	408.131	0.00702864	-2.09297
0.55	75.638	0.00168885	0.55	62.507	0.00173694	-1.04826	0.55	241.351	0.00415643	-2.09584
0.6	109.057	0.00243503	0.6	91.646	0.00254666	-1.04745	0.6	568.307	0.00978712	-2.09021
0.65	227.236	0.00507374	0.65	63.932	0.00177654	-1.04822	0.65	691.777	0.0119135	-2.08809
0.7	424.296	0.0094737	0.7	55.418	0.00153996	-1.04846	0.7	452.147	0.00778666	-2.09221
0.75	852.124	0.0190263	0.75	285.332	0.0079288	-1.04207	0.75	356.972	0.0061476	-2.09385
0.8	1453.03	0.0324432	0.8	937.641	0.0260552	-1.02394	0.8	1365.24	0.0235116	-2.07649
0.85	1651.33	0.036871	0.85	1542.04	0.0428501	-1.00715	0.85	2317.8	0.0399161	-2.06008
0.9	1312.84	0.0293132	0.9	1574.9	0.0437632	-1.00624	0.9	1636.79	0.028188	-2.07181
0.95	918.299	0.0205038	0.95	1424.16	0.0395745	-1.01043	0.95	718.687	0.0123769	-2.08762
1	836.326	0.0186735	1	1492.18	0.0414648	-1.00854	1	608.379	0.0104772	-2.08952
1.05	988.782	0.0220776	1.05	1042.01	0.0289552	-1.02104	1.05	803.787	0.0138424	-2.08616
1.1	2064.16	0.0460885	1.1	305.162	0.00847984	-1.04152	1.1	546.087	0.00940445	-2.0906
1.15	4370.08	0.0975754	1.15	235.056	0.00653174	-1.04347	1.15	794.895	0.0136893	-2.08631
1.2	6685.87	0.149282	1.2	2283.28	0.0634477	-0.986552	1.2	4718.37	0.0812575	-2.01874
1.25	7810.53	0.174394	1.25	7803.95	0.216856	-0.833144	1.25	14418.8	0.248314	-1.85169
1.3	8041.84	0.179559	1.3	14077.2	0.391178	-0.658822	1.3	18224.3	0.31385	-1.78615
1.35	10025.6	0.223851	1.35	14499.9	0.402923	-0.647077	1.35	10899.4	0.187704	-1.9123
1.4	14345.9	0.320315	1.4	8337.88	0.231693	-0.818307	1.4	5606	0.0965439	-2.00346
1.45	19970.8	0.445909	1.45	3459.13	0.0961224	-0.953878	1.45	7416.7	0.127727	-1.97227
1.5	28477.8	0.635854	1.5	5682.01	0.157892	-0.892108	1.5	16628.5	0.286368	-1.81363
1.55	39146.4	0.874062	1.55	16926.3	0.470349	-0.579651	1.55	34375.1	0.591991	-1.50801
1.6	44786.7	1	1.6	31154	0.865708	-0.184292	1.6	54364.2	0.936235	-1.16376
1.65	43722.9	0.976247	1.65	33374.5	0.927411	-0.122589	1.65	58066.8	1	-1.1
1.7	39959.6	0.89222	1.7	23055	0.640653	-0.409347	1.7	37134.4	0.639512	-1.46049
1.75	32102.8	0.716793	1.75	12825.7	0.356401	-0.693599	1.75	12709.4	0.218875	-1.88113
1.8	21175.9	0.472816	1.8	6869.56	0.190891	-0.859109	1.8	2874.05	0.0494955	-2.0505
1.85	14314.9	0.319624	1.85	4268.03	0.1186	-0.9314	1.85	3023.1	0.0520624	-2.04794
1.9	12875.2	0.287478	1.9	6282.85	0.174588	-0.875412	1.9	5532.57	0.0952793	-2.00472
1.95	12907.2	0.288192	1.95	11648.7	0.323695	-0.726305	1.95	10267.1	0.176815	-1.92318
2	13404.5	0.299295	2	15281.9	0.424654	-0.625346	2	19255.5	0.33161	-1.76839
2.05	14250.7	0.318191	2.05	14803.6	0.411362	-0.638638	2.05	24376.2	0.419796	-1.6802
2.1	13998.2	0.312553	2.1	11094.5	0.308295	-0.741705	2.1	16268.3	0.280166	-1.81983
2.15	12280.7	0.274205	2.15	5999.81	0.166723	-0.883277	2.15	5276.21	0.0908644	-2.00914
2.2	11221.7	0.250558	2.2	3321.72	0.0923039	-0.957696	2.2	1577.55	0.0271678	-2.07283
2.25	14261.3	0.318427	2.25	4629.4	0.128642	-0.921358	2.25	1161.13	0.0199964	-2.08
2.3	20375	0.454933	2.3	9780.84	0.27179	-0.77821	2.3	6055.08	0.104278	-1.99572
2.35	25071.9	0.559807	2.35	19738.1	0.548481	-0.501519	2.35	26886.1	0.46302	-1.63698
2.4	27879.9	0.622504	2.4	31466.1	0.874381	-0.175619	2.4	48905.4	0.842226	-1.25777
2.45	28785.2	0.642718	2.45	35986.8	1	-0.0500001	2.45	44157.1	0.760453	-1.33955
2.5	23969.1	0.535183	2.5	27326.5	0.759349	-0.290651	2.5	19435.4	0.334708	-1.76529
2.55	14861.8	0.331835	2.55	13618.4	0.378429	-0.671571	2.55	3749.45	0.0645712	-2.03543
2.6	8158.59	0.182165	2.6	5473.91	0.152109	-0.897891	2.6	1557.19	0.0268172	-2.07318
2.65	4660.77	0.104066	2.65	4082.4	0.113442	-0.936558	2.65	2371.45	0.0408401	-2.05916
2.7	2604.8	0.0581602	2.7	6765.21	0.187992	-0.862008	2.7	2654.93	0.045722	-2.05428
2.75	3110.86	0.0694593	2.75	9756.56	0.271115	-0.778885	2.75	2395.95	0.041262	-2.05874
2.8	5538.42	0.123662	2.8	9418.94	0.261733	-0.788267	2.8	6886.01	0.118588	-1.98141
2.85	6805.79	0.15196	2.85	6045.12	0.167982	-0.882018	2.85	12128.5	0.208872	-1.89113
2.9	6526.23	0.145718	2.9	2430.87	0.067549	-0.982451	2.9	9954.35	0.171429	-1.92857
2.95	5658.56	0.126345	2.95	696.355	0.0193503	-1.03065	2.95	3575.02	0.0615674	-2.03843
3	3985.36	0.0889854	3	433.062	0.0120339	-1.03797	3	369.178	0.00635781	-2.09364
3.05	1708.01	0.0381366	3.05	244.747	0.00680103	-1.0432	3.05	252.498	0.0043484	-2.09565
3.1	284.669	0.0063561	3.1	194.936	0.00541688	-1.04458	3.1	485.733	0.00836507	-2.09163
3.15	0	0	3.15	531.622	0.0147727	-1.03523	3.15	565.228	0.00973409	-2.09027
3.2	16.283	0.000363568	3.2	916.794	0.0254759	-1.02452	3.2	480.881	0.00828151	-2.09172
3.25	97.698	0.00218141	3.25	889.126	0.024707	-1.02529	3.25	420.933	0.00724911	-2.09275
3.3	227.962	0.00508995	3.3	799.784	0.0222244	-1.02778	3.3	365.12	0.00628793	-2.09371
3.35	423.194	0.00944909	3.35	966.643	0.0268611	-1.02314	3.35	593.824	0.0102266	-2.08977
3.4	705.049	0.0157424	3.4	1171.05	0.032541	-1.01746	3.4	997.218	0.0171736	-2.08283
3.45	1090.11	0.02434	3.45	1578.96	0.0438762	-1.00612	3.45	1277.35	0.0219979	-2.078
3.5	1801.37	0.040221	3.5	2315.24	0.0643359	-0.985664	3.5	2208.33	0.0380309	-2.06197
